# Supplementary material for: Construction of a prognostic model for colorectal cancer liver metastasis based on single-cell transcriptomics and regulation of the MIF pathway
Source: Front Oncol. 2025 Oct 7;15:1588514. doi: 10.3389/fonc.2025.1588514 (PMC12537406; doi:10.3389/fonc.2025.1588514)
Supplement: Supplementary file 1 [file DataSheet1.csv]

	p_val	avg_log2FC	pct.1	pct.2	p_val_adj
ISG15	0	-1.57934333719522	0.531	0.864	0
NBL1	0	1.0214222732998	0.82	0.431	0
CAMK2N1	0	1.09886149196627	0.815	0.441	0
CDA	0	-1.37213722971552	0.165	0.69	0
ATP5IF1	0	2.40355061694979	0.926	0	0
MARCKSL1	0	1.20962176308812	0.943	0.681	0
CMPK1	0	1.05260799850399	0.854	0.411	0
TMEM59	0	1.19142985289689	0.93	0.623	0
SELENOF	0	1.23468171392406	0.771	0	0
ATP5PB	0	1.78197282707284	0.856	0	0
ATP1A1	0	1.28829453059988	0.892	0.553	0
SELENBP1	0	1.02752897477003	0.629	0.1	0
S100A4	0	-4.25628948573889	0.328	0.934	0
S100A2	0	-3.21540308128715	0.116	0.741	0
MPC2	0	1.19342986783665	0.88	0.468	0
ATP1B1	0	1.80788227549198	0.917	0.588	0
H3F3A	0	1.0209768964729	0.992	0.951	0
FABP1	0	2.88083732430934	0.619	0.062	0
MIR4435-2HG	0	-1.80635593164715	0.182	0.734	0
ATP5MC3	0	2.8566140877809	0.941	0	0
NBEAL1	0	-1.43939607021756	0.542	0.844	0
ITM2C	0	1.91777106711611	0.808	0.239	0
COPS9	0	1.44425372091647	0.816	0	0
SELENOK	0	1.319947089387	0.777	0	0
FAM3D	0	1.76970949669886	0.808	0.14	0
TM4SF1	0	-1.69748634357065	0.535	0.864	0
GOLIM4	0	1.04115256052152	0.728	0.217	0
RPL22L1	0	-1.17426637141999	0.651	0.862	0
ATP5ME	0	2.72409592963774	0.939	0	0
CXCL8	0	-2.65874589995016	0.126	0.745	0
CXCL1	0	-1.8237473315278	0.225	0.654	0
CXCL2	0	-2.11116962478058	0.245	0.704	0
SLC12A2	0	2.05549443999394	0.88	0.281	0
SPINK1	0	2.88913892094254	0.822	0.177	0
CDX1	0	1.12851385633526	0.739	0.146	0
DUSP1	0	-1.81591459649376	0.66	0.891	0
RACK1	0	4.29619661197531	0.986	0	0
GMDS	0	1.06303566846175	0.781	0.297	0
SERPINB6	0	1.16459920865369	0.818	0.405	0
IER3	0	-1.76545503281109	0.739	0.898	0
SFTA2	0	-1.32511737908811	0.064	0.522	0
HSPA1B	0	-1.70047910064197	0.579	0.847	0
CD24	0	1.70537479848466	0.964	0.422	0
TNFAIP3	0	-1.06893392289707	0.114	0.527	0
AGR2	0	2.49092974232983	0.951	0.486	0
AGR3	0	1.6579067028151	0.708	0.044	0
CLDN4	0	-1.36481290936423	0.942	0.958	0
HSPB1	0	-1.72835389965902	0.864	0.974	0
SEM1	0	2.16471536088163	0.932	0	0
ATP5MF	0	2.49511558684208	0.94	0	0
CAV2	0	-1.24414380345702	0.049	0.569	0
CAV1	0	-1.97407507825068	0.003	0.601	0
TMSB4X	0	-1.09291669345692	0.999	0.999	0
ELOC	0	1.53608648592466	0.81	0	0
TPD52	0	1.16286687747444	0.864	0.469	0
CDH17	0	1.10350208501161	0.794	0.253	0
LY6E	0	-2.31069042256334	0.332	0.828	0
DMAC1	0	1.22853294625653	0.745	0	0
CDKN2A	0	-1.26129716851236	0.334	0.76	0
TPM2	0	-1.73188227849179	0.169	0.734	0
ANXA1	0	-2.45921666782578	0.22	0.85	0
C9orf16	0	-1.12300890758217	0.828	0.912	0
SAA1	0	-1.93514505717402	0.017	0.426	0
SELENOH	0	1.96206358128224	0.906	0	0
PRDX5	0	1.07264027297497	0.958	0.814	0
CST6	0	-1.5438894324737	0.019	0.401	0
ATP5MG	0	3.46858764112244	0.975	0	0
ATP5F1C	0	2.04438763482907	0.887	0	0
KIF5B	0	1.39792408627352	0.871	0.365	0
SRGN	0	-1.06116465307983	0.06	0.484	0
DDIT4	0	-2.01200220632121	0.429	0.85	0
PLAU	0	-1.37725533860027	0.076	0.514	0
ADIRF	0	-2.69695050473076	0.441	0.922	0
ATP5MD	0	3.11182054361846	0.967	0	0
LIMA1	0	1.35744749140123	0.824	0.249	0
KRT6B	0	-1.04035082825635	0.013	0.325	0
IGFBP6	0	-2.06771393603826	0.008	0.648	0
ATP5MC2	0	2.8370937856535	0.962	0	0
ATP5F1B	0	2.44952946842309	0.915	0	0
TSPAN8	0	1.60917148379041	0.945	0.509	0
PHLDA1	0	-1.37219659763783	0.427	0.792	0
ALDH2	0	1.12856549279454	0.797	0.264	0
MLEC	0	1.44226914386684	0.883	0.518	0
UBC	0	-1.41210738202625	0.946	0.976	0
OLFM4	0	4.31011587462936	0.727	0.031	0
NFKBIA	0	-2.37547061044619	0.564	0.886	0
RTRAF	0	1.63368499171123	0.827	0	0
ATP5MPL	0	2.61673297800074	0.943	0	0
IGHG4	0	-1.3233628611988	0.096	0.604	0
B2M	0	-1.0052439130493	0.997	0.999	0
TPM1	0	1.15524328328324	0.917	0.546	0
RPS17	0	-1.80203651113231	0.968	0.995	0
SELENOS	0	1.31088235502083	0.742	0	0
METTL26	0	1.12372883540762	0.727	0	0
MCRIP2	0	1.15050066853137	0.704	0	0
ELOB	0	3.15550144581982	0.978	0	0
NUPR1	0	2.14203655730016	0.702	0.115	0
ALDOA	0	-2.24547449120231	0.602	0.927	0
SEPHS2	0	1.03620835401677	0.668	0.014	0
CCL4	0	-1.01443848326111	0.029	0.437	0
PPP1R1B	0	1.35837112382599	0.804	0.187	0
ATP5MC1	0	1.81478723261424	0.811	0	0
ATP5PD	0	1.71644261051371	0.861	0	0
JPT1	0	1.7267814179279	0.802	0	0
CENPX	0	1.00138850258783	0.635	0	0
ATP5F1A	0	1.45699111014314	0.774	0	0
PMAIP1	0	-1.49489650224036	0.292	0.709	0
SMIM26	0	1.27507558490385	0.798	0	0
NORAD	0	1.17046591535459	0.718	0	0
RAB5IF	0	1.61875595059849	0.78	0	0
TGM2	0	-1.02173318098428	0.094	0.494	0
ATP5F1E	0	3.82619673453574	0.986	0	0
ATP5F1D	0	2.22653079863874	0.901	0	0
GADD45B	0	-1.99719695175054	0.273	0.777	0
TRIR	0	1.65674113234327	0.858	0	0
DMKN	0	-1.40820763038474	0.249	0.737	0
C19orf33	0	-1.15508821553157	0.792	0.955	0
LGALS4	0	2.32244671632	0.961	0.431	0
ZFP36	0	-1.7921609316478	0.792	0.906	0
MIA	0	-1.51893109335963	0.05	0.553	0
CEACAM5	0	1.49797844887147	0.844	0.284	0
PLAUR	0	-1.57941550374094	0.308	0.726	0
NOP53	0	2.29593317448672	0.903	0	0
SELENOW	0	1.60973685218488	0.84	0	0
EMP3	0	-1.30217776736532	0.054	0.56	0
PPP1R15A	0	-1.82834977264669	0.668	0.895	0
CDC42EP5	0	1.03358025547411	0.699	0.156	0
TNNT1	0	-1.15659606429046	0.014	0.516	0
LGALS1	0	-3.12886441890488	0.217	0.823	0
TYMP	0	-1.8235060908999	0.323	0.726	0
CXADR	0	1.0332952438304	0.773	0.268	0
ATP5PF	0	2.4441800055123	0.945	0	0
ATP5PO	0	2.22339870040792	0.916	0	0
TFF3	0	2.78005956213921	0.97	0.58	0
MT-ND3	0	1.45436393651797	0.989	0.978	0
CALB1	0	-2.0394618954588	0.006	0.585	0
KLK6	0	-1.37044678652366	0.094	0.584	0
ATPIF1	0	-1.68470967804185	0	0.768	0
LINC00152	0	-1.54153606570716	0	0.669	0
ATP5G3	0	-2.07378640036323	0	0.826	0
MYEOV2	0	-1.54870952081515	0	0.746	0
GPX1	0	-2.95312259978847	0	0.913	0
SELK	0	-1.62626707172875	0	0.747	0
ATP5I	0	-2.22404190292835	0	0.893	0
GNB2L1	0	-4.31934437115166	0	0.981	0
SHFM1	0	-2.48143780735322	0	0.907	0
ATP5J2	0	-2.54514301491654	0	0.906	0
C7orf73	0	-1.11244006906552	0	0.635	0
AC090498.1	0	-1.87173401892169	0	0.818	0
NGFRAP1	0	-1.07121521881956	0	0.494	0
TCEB1	0	-1.75321367341989	0	0.802	0
TMEM261	0	-1.06205871639959	0	0.607	0
PRKCDBP	0	-1.71546055499504	0	0.635	0
C11orf31	0	-2.07419145858174	0	0.85	0
ATP5L	0	-3.06262097905481	0	0.954	0
ATP5C1	0	-1.39460210486302	0	0.656	0
USMG5	0	-2.76174229370475	0	0.939	0
ATP5G2	0	-3.14488865902416	0	0.947	0
ATP5B	0	-1.51943518917716	0	0.684	0
C14orf166	0	-1.38140617985356	0	0.703	0
C14orf2	0	-2.62601153582363	0	0.921	0
VIMP	0	-1.09187672126409	0	0.6	0
C16orf13	0	-1.34852427756856	0	0.705	0
TCEB2	0	-3.31104140669083	0	0.958	0
ATP5G1	0	-1.62297035554127	0	0.73	0
ATP5H	0	-1.9225009906169	0	0.826	0
HN1	0	-2.01564641004527	0	0.791	0
C17orf89	0	-1.06988304373268	0	0.597	0
LINC00493	0	-1.78642452692253	0	0.808	0
MMP24-AS1	0	-1.14190122400719	0	0.625	0
C20orf24	0	-1.26624544027369	0	0.655	0
ATP5E	0	-4.26372654193961	0	0.991	0
ATP5D	0	-2.2738375149951	0	0.867	0
C19orf43	0	-1.81349657601361	0	0.821	0
CTD-3252C9.4	0	-1.33518926460005	0	0.587	0
C19orf60	0	-1.34959764718463	0	0.698	0
GLTSCR2	0	-2.14229942545361	0	0.844	0
SEPW1	0	-1.65265952990655	0	0.782	0
ATP5J	0	-2.03528981616436	0	0.851	0
ATP5O	0	-1.90326059475795	0	0.804	0
DNAJB1	1.26151092662682e-307	-1.55891863995748	0.658	0.855	3.81720591288011e-303
CD74	5.49502365243735e-305	-1.49696036716546	0.595	0.892	1.66273920699102e-300
PIGR	4.8963321193165e-304	3.27788792525295	0.599	0.134	1.48158113598398e-299
CXCL3	6.19612291170433e-300	-1.91680551468009	0.398	0.751	1.87488483185261e-295
FOSB	1.68225499490438e-298	-1.35620849421236	0.679	0.869	5.09033538908115e-294
SELENOP	1.68562330414118e-292	1.23488992192021	0.44	0	5.10052755600079e-288
IDH2	3.51426964854191e-285	1.19301981029055	0.767	0.426	1.0633828529523e-280
IFITM3	1.12089991617577e-283	-1.16350269298613	0.836	0.945	3.39173105635626e-279
HSPA6	9.11305206150643e-283	-1.86834908998836	0.036	0.344	2.75751842329123e-278
CKB	7.80100508614321e-282	2.58204176336677	0.83	0.52	2.36050612901607e-277
PHLDA2	1.73176741738115e-280	-1.16325691944314	0.769	0.89	5.24015502825361e-276
MT-ATP6	3.50886242461626e-280	1.16584359384511	0.99	0.981	1.06174668106463e-275
EMP1	9.06921994270221e-278	-1.07066337972434	0.24	0.622	2.74425526246226e-273
CSTB	6.00618838727208e-277	-1.41672194879057	0.929	0.976	1.81741254410466e-272
AKAP12	1.61362897484856e-269	-1.00025415742102	0.035	0.334	4.88267991499426e-265
FXYD3	1.5308477847339e-265	1.24407214118976	0.965	0.813	4.63219231182632e-261
SOCS3	8.68779813364345e-263	-1.00229941362261	0.155	0.512	2.62884083725917e-258
FTH1	3.87734694177561e-261	-1.05522578250173	0.998	1	1.17324641111188e-256
LEFTY1	2.90173506427875e-256	1.84746754670916	0.495	0.076	8.78036013100106e-252
KLF6	1.23710306010776e-254	-1.30706936404303	0.826	0.891	3.74335014958006e-250
VIM	3.16686534240209e-252	-1.03097263244778	0.052	0.353	9.58261783957448e-248
SLC20A1	9.65185682115953e-252	-1.09026061803052	0.343	0.663	2.92055535551466e-247
IRF1	6.27329748018208e-250	-1.27537416386134	0.419	0.703	1.89823708452829e-245
PTMS	1.62704951776352e-248	-1.17348182643228	0.715	0.834	4.92328913580065e-244
ARL4A	2.23734396583333e-245	-1.12006807338286	0.588	0.783	6.76997910621508e-241
SOX4	2.12186707394973e-244	1.35805893083682	0.863	0.521	6.4205575790645e-240
JUND	4.38209921573691e-243	-1.17688763880378	0.717	0.864	1.32597940168983e-238
PLA2G2A	9.63385710271283e-242	2.98424972352958	0.402	0.016	2.91510882070987e-237
JUNB	5.91335938534364e-241	-1.2282726928412	0.851	0.935	1.78932341641113e-236
ZFAS1	1.9302576001545e-239	-1.01940527748906	0.952	0.969	5.8407664723075e-235
TSC22D3	3.34863656464975e-230	-1.19426592222901	0.209	0.547	1.01326393809737e-225
ANXA4	7.54705845043196e-229	1.00845129169163	0.843	0.538	2.28366441651621e-224
CA9	1.52899002353349e-227	1.13279129196585	0.476	0.087	4.62657091221e-223
LGALS2	3.16555497191237e-225	1.08385795466481	0.394	0.023	9.57865278950964e-221
S100A11	4.04150907140304e-224	-1.00935518650758	0.974	0.99	1.22292022991585e-219
CCL20	6.03204825159108e-214	-1.55885678904751	0.21	0.551	1.82523748044895e-209
C6orf15	5.28760803302971e-212	-1.55983572940635	0.043	0.306	1.59997731471446e-207
EREG	1.23544342595928e-208	-1.19839391899392	0.261	0.591	3.73832826261019e-204
KRT17	3.00000270838479e-201	-1.61308992296633	0.062	0.326	9.07770819530153e-197
RARRES3	1.82047036528047e-200	-1.3873547715189	0.322	0.62	5.50856127830216e-196
TFF1	3.73859943698048e-196	1.94009835682717	0.532	0.156	1.13126280363592e-191
ZFAND2A	2.89413885150327e-192	-1.29254221332032	0.231	0.529	8.75737475076375e-188
SAT1	1.12404481230749e-181	-1.08367007651823	0.962	0.967	3.40124719756122e-177
ATF3	4.35641613927203e-177	-1.03359978694993	0.516	0.753	1.31820795958232e-172
ADH1C	4.2585615351264e-169	1.2276045831651	0.302	0.011	1.2885981349139e-164
REG4	8.46142126534805e-167	1.89527778006384	0.317	0.02	2.56034146068167e-162
UBE2C	6.55498919340914e-165	-1.1131850774305	0.149	0.432	1.98347418003367e-160
FCGBP	3.78660618423696e-162	1.99094773338694	0.305	0.017	1.14578916528826e-157
MT2A	2.95444547677505e-158	-1.31538641720258	0.526	0.772	8.93985656817364e-154
UBE2S	2.06767501668112e-149	-1.00830917607379	0.354	0.59	6.25657783297539e-145
RHOB	3.430463868954e-148	-1.07836043749064	0.766	0.828	1.03802406210679e-143
KRT6A	1.50950666332731e-146	-1.02248170554654	0	0.133	4.5676162125621e-142
HES6	1.8363745568087e-139	1.05328782741865	0.483	0.178	5.55668577144744e-135
CTSC	5.31918006634519e-137	-1.2761970026455	0.527	0.678	1.60953069627539e-132
SPINK4	8.18797758160129e-134	2.96567493934642	0.249	0.008	2.47760013641674e-129
PRAC1	2.34970339798695e-109	1.00200234860139	0.285	0.061	7.10996751196872e-105
IGFBP2	5.94892839065116e-108	1.54867354893677	0.462	0.257	1.80008624172713e-103
MUC12	6.84616138191138e-105	1.08469977341171	0.435	0.192	2.07157997255256e-100
RPS4Y1	3.63651932810565e-100	1.19673059290187	0.49	0.301	1.10037438349149e-95
MUC2	6.47899611531899e-95	1.40680435912376	0.171	0	1.96047943453437e-90
ZG16	3.3298676641368e-75	2.55477190554718	0.14	0.001	1.00758465649115e-70
KRT7	2.42670299042974e-72	-1.09071251988585	0.127	0.282	7.34296057874134e-68
B3GNT7	1.00414866779079e-68	1.07031590332813	0.216	0.054	3.03845345386815e-64
