# Supplementary material for: Construction of a prognostic model for colorectal cancer liver metastasis based on single-cell transcriptomics and regulation of the MIF pathway
Source: Front Oncol. 2025 Oct 7;15:1588514. doi: 10.3389/fonc.2025.1588514 (PMC12537406; doi:10.3389/fonc.2025.1588514)
Supplement: Supplementary file 2 [file DataSheet2.csv]

#node1	node2	node1_string_id	node2_string_id	neighborhood_on_chromosome	gene_fusion	phylogenetic_cooccurrence	homology	coexpression	experimentally_determined_interaction	database_annotated	automated_textmining	combined_score
ADH1C	ALDH2	9606.ENSP00000426083	9606.ENSP00000261733	0.048	0.001	0	0	0.186	0	0.706	0.958	0.989
AGR2	CEACAM5	9606.ENSP00000391490	9606.ENSP00000221992	0	0	0	0	0.27	0	0	0.246	0.426
AGR2	ATP5F1B	9606.ENSP00000391490	9606.ENSP00000262030	0	0	0	0	0	0.51	0	0	0.51
AGR2	S100A11	9606.ENSP00000391490	9606.ENSP00000271638	0	0	0	0	0.149	0.292	0	0.113	0.419
AGR2	TFF1	9606.ENSP00000391490	9606.ENSP00000291527	0	0	0	0	0.63	0	0	0.447	0.786
AGR2	AGR3	9606.ENSP00000391490	9606.ENSP00000308606	0	0	0.06	0.961	0.641	0	0	0.077	0.661
AGR2	KRT7	9606.ENSP00000391490	9606.ENSP00000329243	0	0	0	0	0.153	0	0	0.431	0.498
AGR2	REG4	9606.ENSP00000391490	9606.ENSP00000346158	0	0	0	0	0.124	0	0	0.439	0.487
AGR2	ANXA1	9606.ENSP00000391490	9606.ENSP00000366109	0	0	0	0	0.074	0.51	0	0.182	0.596
AGR2	SPINK4	9606.ENSP00000391490	9606.ENSP00000369045	0	0	0	0	0.198	0	0	0.46	0.548
AGR2	TSPAN8	9606.ENSP00000391490	9606.ENSP00000377003	0	0	0	0	0.356	0	0	0.181	0.45
AGR2	ZG16	9606.ENSP00000391490	9606.ENSP00000383563	0	0	0	0	0.066	0	0	0.63	0.64
AGR2	VIM	9606.ENSP00000391490	9606.ENSP00000446007	0	0	0	0	0.067	0.292	0	0.245	0.457
AGR2	FXYD3	9606.ENSP00000391490	9606.ENSP00000473929	0	0	0	0	0.253	0	0	0.36	0.502
AGR2	ALDOA	9606.ENSP00000391490	9606.ENSP00000496166	0	0	0	0	0.043	0.51	0	0.069	0.525
AGR2	FCGBP	9606.ENSP00000391490	9606.ENSP00000481056	0	0	0	0	0.135	0	0	0.497	0.547
AGR2	MUC2	9606.ENSP00000391490	9606.ENSP00000494061	0	0	0	0	0.119	0.292	0	0.405	0.597
AGR2	TFF3	9606.ENSP00000391490	9606.ENSP00000430690	0	0	0	0	0.401	0	0	0.679	0.799
AGR3	TFF1	9606.ENSP00000308606	9606.ENSP00000291527	0	0	0	0	0.334	0	0	0.261	0.487
AGR3	REG4	9606.ENSP00000308606	9606.ENSP00000346158	0	0	0	0	0.158	0	0	0.335	0.416
AGR3	TFF3	9606.ENSP00000308606	9606.ENSP00000430690	0	0	0	0	0.337	0	0	0.337	0.541
AGR3	AGR2	9606.ENSP00000308606	9606.ENSP00000391490	0	0	0.06	0.961	0.641	0	0	0.077	0.661
AKAP12	ZFAND2A	9606.ENSP00000384537	9606.ENSP00000314619	0	0	0	0	0	0	0	0.422	0.422
AKAP12	CAV1	9606.ENSP00000384537	9606.ENSP00000339191	0	0	0	0	0.18	0.127	0.4	0.236	0.627
ALDH2	IDH2	9606.ENSP00000261733	9606.ENSP00000331897	0	0	0	0	0.073	0	0	0.577	0.591
ALDH2	ADH1C	9606.ENSP00000261733	9606.ENSP00000426083	0.048	0.001	0	0	0.186	0	0.706	0.958	0.989
ALDOA	ATP5F1D	9606.ENSP00000496166	9606.ENSP00000215375	0	0	0	0	0.273	0	0	0.359	0.515
ALDOA	ATP5F1B	9606.ENSP00000496166	9606.ENSP00000262030	0	0	0	0	0.261	0	0	0.424	0.557
ALDOA	CKB	9606.ENSP00000496166	9606.ENSP00000299198	0	0	0	0	0.102	0.439	0	0.247	0.587
ALDOA	ATP5PD	9606.ENSP00000496166	9606.ENSP00000301587	0	0	0	0	0.149	0	0	0.331	0.407
ALDOA	IDH2	9606.ENSP00000496166	9606.ENSP00000331897	0	0	0	0	0.078	0	0	0.499	0.519
ALDOA	TGM2	9606.ENSP00000496166	9606.ENSP00000355330	0	0	0	0	0.042	0.071	0	0.415	0.433
ALDOA	ATP5PB	9606.ENSP00000496166	9606.ENSP00000358737	0	0	0	0	0.1	0	0	0.388	0.426
ALDOA	ATP5F1A	9606.ENSP00000496166	9606.ENSP00000381736	0	0	0	0	0.244	0	0	0.485	0.595
ALDOA	AGR2	9606.ENSP00000496166	9606.ENSP00000391490	0	0	0	0	0.043	0.51	0	0.069	0.525
ANXA1	CDH17	9606.ENSP00000366109	9606.ENSP00000027335	0	0	0	0	0	0	0	0.665	0.665
ANXA1	LGALS1	9606.ENSP00000366109	9606.ENSP00000215909	0	0	0	0	0.433	0	0	0.42	0.657
ANXA1	DUSP1	9606.ENSP00000366109	9606.ENSP00000239223	0	0	0	0	0.092	0	0	0.375	0.408
ANXA1	EREG	9606.ENSP00000366109	9606.ENSP00000244869	0	0	0	0	0.062	0	0	0.415	0.427
ANXA1	HSPB1	9606.ENSP00000366109	9606.ENSP00000248553	0	0	0	0	0.062	0	0	0.436	0.448
ANXA1	EMP1	9606.ENSP00000366109	9606.ENSP00000256951	0	0	0	0	0.376	0	0	0.194	0.476
ANXA1	S100A11	9606.ENSP00000366109	9606.ENSP00000271638	0	0	0	0	0.462	0.51	0	0.993	0.998
ANXA1	CXCL8	9606.ENSP00000366109	9606.ENSP00000306512	0	0	0	0	0.199	0	0.5	0.606	0.828
ANXA1	CAV1	9606.ENSP00000366109	9606.ENSP00000339191	0	0	0	0	0.138	0	0	0.373	0.437
ANXA1	TGM2	9606.ENSP00000366109	9606.ENSP00000355330	0	0	0	0	0.093	0.087	0	0.592	0.632
ANXA1	S100A4	9606.ENSP00000366109	9606.ENSP00000357704	0	0	0	0	0.597	0	0	0.628	0.844
ANXA1	TSC22D3	9606.ENSP00000366109	9606.ENSP00000361458	0	0	0	0	0.047	0	0	0.479	0.482
ANXA1	HSPA1B	9606.ENSP00000366109	9606.ENSP00000364801	0	0	0	0	0.069	0.292	0	0.378	0.554
ANXA1	UBC	9606.ENSP00000366109	9606.ENSP00000441543	0	0	0	0	0.075	0.087	0	0.436	0.482
ANXA1	CXCL2	9606.ENSP00000366109	9606.ENSP00000427279	0	0	0	0	0.094	0	0	0.486	0.514
ANXA1	PLA2G2A	9606.ENSP00000366109	9606.ENSP00000383364	0	0	0	0	0	0	0	0.579	0.579
ANXA1	SAA1	9606.ENSP00000366109	9606.ENSP00000384906	0	0	0	0	0.058	0	0.4	0.317	0.58
ANXA1	VIM	9606.ENSP00000366109	9606.ENSP00000446007	0	0.002	0	0	0.344	0.07	0	0.37	0.582
ANXA1	CXCL1	9606.ENSP00000366109	9606.ENSP00000379110	0	0	0	0	0.108	0	0	0.558	0.589
ANXA1	AGR2	9606.ENSP00000366109	9606.ENSP00000391490	0	0	0	0	0.074	0.51	0	0.182	0.596
ANXA4	S100A11	9606.ENSP00000377833	9606.ENSP00000271638	0	0	0	0	0.197	0.069	0	0.371	0.489
ANXA4	S100A4	9606.ENSP00000377833	9606.ENSP00000357704	0	0	0	0	0.079	0.069	0	0.395	0.436
ARL4A	UBC	9606.ENSP00000379898	9606.ENSP00000441543	0	0	0	0	0.067	0.099	0	0.404	0.456
ARL4A	CDKN2A	9606.ENSP00000379898	9606.ENSP00000418915	0	0	0	0	0.046	0.102	0	0.657	0.68
ATF3	PPP1R15A	9606.ENSP00000344352	9606.ENSP00000200453	0	0	0	0	0.495	0	0	0.803	0.896
ATF3	GADD45B	9606.ENSP00000344352	9606.ENSP00000215631	0	0	0	0	0.445	0	0	0.697	0.824
ATF3	NFKBIA	9606.ENSP00000344352	9606.ENSP00000216797	0	0	0	0	0.154	0.065	0	0.623	0.676
ATF3	DUSP1	9606.ENSP00000344352	9606.ENSP00000239223	0	0	0	0	0.349	0.094	0	0.74	0.833
ATF3	IRF1	9606.ENSP00000344352	9606.ENSP00000245414	0	0	0	0	0.101	0.088	0	0.46	0.518
ATF3	FOSB	9606.ENSP00000344352	9606.ENSP00000245919	0	0	0	0.778	0.46	0	0	0.895	0.941
ATF3	HSPB1	9606.ENSP00000344352	9606.ENSP00000248553	0	0	0	0	0.06	0	0	0.413	0.425
ATF3	JUND	9606.ENSP00000344352	9606.ENSP00000252818	0	0	0	0	0.153	0.684	0	0.98	0.994
ATF3	DNAJB1	9606.ENSP00000344352	9606.ENSP00000254322	0	0	0	0	0.105	0.094	0	0.374	0.448
ATF3	RHOB	9606.ENSP00000344352	9606.ENSP00000272233	0	0	0	0	0.169	0.071	0	0.291	0.405
ATF3	JUNB	9606.ENSP00000344352	9606.ENSP00000303315	0	0	0	0	0.404	0.774	0	0.754	0.964
ATF3	CXCL8	9606.ENSP00000344352	9606.ENSP00000306512	0	0	0	0	0.135	0	0	0.393	0.453
ATF3	DDIT4	9606.ENSP00000344352	9606.ENSP00000307305	0	0	0	0	0.088	0	0	0.399	0.429
ATF3	HSPA6	9606.ENSP00000344352	9606.ENSP00000310219	0	0	0	0	0.121	0.085	0	0.331	0.415
ATF3	PMAIP1	9606.ENSP00000344352	9606.ENSP00000326119	0	0	0	0	0.183	0	0	0.506	0.579
ATF3	SOCS3	9606.ENSP00000344352	9606.ENSP00000330341	0	0	0	0	0.206	0	0	0.428	0.527
ATF3	CCL4	9606.ENSP00000344352	9606.ENSP00000482259	0	0	0	0	0.097	0	0	0.366	0.403
ATF3	UBE2C	9606.ENSP00000344352	9606.ENSP00000348838	0	0	0	0	0	0.068	0	0.431	0.447
ATF3	ZFP36	9606.ENSP00000344352	9606.ENSP00000471239	0	0	0	0	0.35	0	0	0.271	0.506
ATF3	CXCL2	9606.ENSP00000344352	9606.ENSP00000427279	0	0	0	0	0.301	0	0	0.37	0.541
ATF3	TNFAIP3	9606.ENSP00000344352	9606.ENSP00000481570	0	0	0	0	0.244	0	0	0.42	0.543
ATF3	HSPA1B	9606.ENSP00000344352	9606.ENSP00000364801	0	0	0	0	0.131	0.085	0	0.581	0.638
ATF3	KLF6	9606.ENSP00000344352	9606.ENSP00000419923	0	0	0	0	0.303	0.066	0	0.605	0.721
ATP1A1	SLC12A2	9606.ENSP00000445306	9606.ENSP00000262461	0.041	0	0	0	0.047	0.071	0	0.502	0.521
ATP1A1	CAV1	9606.ENSP00000445306	9606.ENSP00000339191	0	0	0	0	0.059	0.13	0	0.484	0.542
ATP1A1	ATP5F1C	9606.ENSP00000445306	9606.ENSP00000349142	0	0	0	0	0.099	0.221	0	0.214	0.401
ATP1A1	ATP1B1	9606.ENSP00000445306	9606.ENSP00000356790	0	0	0	0	0.121	0.946	0.9	0.849	0.999
ATP1A1	FXYD3	9606.ENSP00000445306	9606.ENSP00000473929	0	0	0	0	0.049	0.046	0.5	0.181	0.579
ATP1B1	SLC12A2	9606.ENSP00000356790	9606.ENSP00000262461	0	0	0	0	0.096	0	0	0.411	0.445
ATP1B1	ATP5MG	9606.ENSP00000356790	9606.ENSP00000300688	0	0	0	0	0.049	0.186	0	0.441	0.529
ATP1B1	FXYD3	9606.ENSP00000356790	9606.ENSP00000473929	0	0	0	0	0.056	0.042	0.5	0.28	0.631
ATP1B1	ATP1A1	9606.ENSP00000356790	9606.ENSP00000445306	0	0	0	0	0.121	0.946	0.9	0.849	0.999
ATP5F1A	CD74	9606.ENSP00000381736	9606.ENSP00000009530	0	0	0	0	0.786	0.091	0	0.362	0.865
ATP5F1A	PPP1R15A	9606.ENSP00000381736	9606.ENSP00000200453	0	0	0	0	0.244	0	0	0.289	0.44
ATP5F1A	ATP5F1D	9606.ENSP00000381736	9606.ENSP00000215375	0.231	0	0	0	0.972	0.992	0.98	0.982	0.999
ATP5F1A	ATP5F1E	9606.ENSP00000381736	9606.ENSP00000243997	0	0	0	0	0.323	0.969	0.967	0.974	0.999
ATP5F1A	ATP5F1B	9606.ENSP00000381736	9606.ENSP00000262030	0.086	0	0.24	0.593	0.991	0.992	0.967	0.93	0.999
ATP5F1A	PRDX5	9606.ENSP00000381736	9606.ENSP00000265462	0	0	0	0	0.266	0	0	0.302	0.466
ATP5F1A	ATP5MC3	9606.ENSP00000381736	9606.ENSP00000284727	0.106	0	0	0	0.745	0.933	0.764	0.743	0.998
ATP5F1A	ATP5PO	9606.ENSP00000381736	9606.ENSP00000290299	0.12	0	0	0	0.958	0.954	0.978	0.954	0.999
ATP5F1A	ATP5MF	9606.ENSP00000381736	9606.ENSP00000292475	0	0	0	0	0.688	0.938	0.9	0.744	0.999
ATP5F1A	ATP5MG	9606.ENSP00000381736	9606.ENSP00000300688	0	0	0	0	0.381	0.935	0.944	0.637	0.999
ATP5F1A	ATP5PD	9606.ENSP00000381736	9606.ENSP00000301587	0	0	0	0	0.911	0.985	0.967	0.831	0.999
ATP5F1A	ATP5ME	9606.ENSP00000381736	9606.ENSP00000306003	0	0	0	0	0.36	0.99	0.967	0.719	0.999
ATP5F1A	IDH2	9606.ENSP00000381736	9606.ENSP00000331897	0	0	0	0	0.413	0	0	0.427	0.649
ATP5F1A	ATP5IF1	9606.ENSP00000381736	9606.ENSP00000335203	0	0	0	0	0.248	0.891	0	0.333	0.94
ATP5F1A	ATP5F1C	9606.ENSP00000381736	9606.ENSP00000349142	0.231	0	0.519	0	0.985	0.99	0.98	0.993	0.999
ATP5F1A	MT-ATP6	9606.ENSP00000381736	9606.ENSP00000354632	0.231	0	0	0	0.965	0.971	0.98	0.753	0.999
ATP5F1A	MT-ND3	9606.ENSP00000381736	9606.ENSP00000355206	0.193	0	0	0	0.14	0	0	0.427	0.567
ATP5F1A	ATP5PB	9606.ENSP00000381736	9606.ENSP00000358737	0	0	0	0	0.967	0.997	0.967	0.882	0.999
ATP5F1A	ATP5MD	9606.ENSP00000381736	9606.ENSP00000358840	0	0	0	0	0.454	0.958	0.909	0.336	0.998
ATP5F1A	CMPK1	9606.ENSP00000381736	9606.ENSP00000360939	0	0	0	0	0.38	0	0.402	0.247	0.696
ATP5F1A	HSPA1B	9606.ENSP00000381736	9606.ENSP00000364801	0	0	0	0	0.106	0.338	0	0.282	0.538
ATP5F1A	ATP5MC1	9606.ENSP00000381736	9606.ENSP00000377033	0.106	0	0	0	0.695	0.849	0.856	0.837	0.998
ATP5F1A	RACK1	9606.ENSP00000381736	9606.ENSP00000426909	0	0	0	0	0.329	0	0	0.354	0.548
ATP5F1A	ALDOA	9606.ENSP00000381736	9606.ENSP00000496166	0	0	0	0	0.244	0	0	0.485	0.595
ATP5F1A	ATP5MPL	9606.ENSP00000381736	9606.ENSP00000401770	0	0	0	0	0.15	0.933	0.909	0.138	0.994
ATP5F1A	ATP5MC2	9606.ENSP00000381736	9606.ENSP00000499883	0.106	0	0	0	0.7	0.933	0.764	0.549	0.997
ATP5F1A	ATP5PF	9606.ENSP00000381736	9606.ENSP00000389649	0	0	0	0	0.498	0.984	0.9	0.804	0.999
ATP5F1B	CD74	9606.ENSP00000262030	9606.ENSP00000009530	0	0	0	0	0.385	0.091	0	0.15	0.484
ATP5F1B	PPP1R15A	9606.ENSP00000262030	9606.ENSP00000200453	0	0	0	0	0.301	0.095	0	0.258	0.49
ATP5F1B	ATP5F1D	9606.ENSP00000262030	9606.ENSP00000215375	0.086	0	0	0	0.741	0.99	0.967	0.965	0.999
ATP5F1B	ATP5F1E	9606.ENSP00000262030	9606.ENSP00000243997	0	0	0	0	0.12	0.92	0.967	0.956	0.999
ATP5F1B	AGR2	9606.ENSP00000262030	9606.ENSP00000391490	0	0	0	0	0	0.51	0	0	0.51
ATP5F1B	UBC	9606.ENSP00000262030	9606.ENSP00000441543	0	0	0	0	0.274	0.131	0	0.316	0.531
ATP5F1B	IDH2	9606.ENSP00000262030	9606.ENSP00000331897	0	0	0	0	0.223	0	0	0.439	0.546
ATP5F1B	ALDOA	9606.ENSP00000262030	9606.ENSP00000496166	0	0	0	0	0.261	0	0	0.424	0.557
ATP5F1B	PRDX5	9606.ENSP00000262030	9606.ENSP00000265462	0	0	0	0	0.357	0	0	0.343	0.56
ATP5F1B	RACK1	9606.ENSP00000262030	9606.ENSP00000426909	0	0	0	0	0.397	0.094	0	0.29	0.579
ATP5F1B	ATP5IF1	9606.ENSP00000262030	9606.ENSP00000335203	0	0	0	0	0.167	0.947	0	0.299	0.966
ATP5F1B	ATP5MC2	9606.ENSP00000262030	9606.ENSP00000499883	0.057	0	0	0	0.426	0.933	0.625	0.423	0.99
ATP5F1B	ATP5MPL	9606.ENSP00000262030	9606.ENSP00000401770	0	0	0	0	0.181	0.934	0.909	0.18	0.995
ATP5F1B	ATP5MC3	9606.ENSP00000262030	9606.ENSP00000284727	0.057	0	0	0	0.448	0.937	0.625	0.716	0.995
ATP5F1B	ATP5MC1	9606.ENSP00000262030	9606.ENSP00000377033	0.057	0	0	0	0.501	0.911	0.771	0.567	0.995
ATP5F1B	ATP5MD	9606.ENSP00000262030	9606.ENSP00000358840	0	0	0	0	0.428	0.952	0.909	0.249	0.997
ATP5F1B	ATP5F1A	9606.ENSP00000262030	9606.ENSP00000381736	0.086	0	0.24	0.593	0.991	0.992	0.967	0.93	0.999
ATP5F1B	ATP5PD	9606.ENSP00000262030	9606.ENSP00000301587	0	0	0	0	0.912	0.987	0.967	0.837	0.999
ATP5F1B	MT-ATP6	9606.ENSP00000262030	9606.ENSP00000354632	0.086	0	0	0	0.643	0.934	0.967	0.576	0.999
ATP5F1B	ATP5PF	9606.ENSP00000262030	9606.ENSP00000389649	0	0	0	0	0.293	0.988	0.9	0.792	0.999
ATP5F1B	ATP5PO	9606.ENSP00000262030	9606.ENSP00000290299	0.061	0	0	0	0.889	0.971	0.944	0.845	0.999
ATP5F1B	ATP5ME	9606.ENSP00000262030	9606.ENSP00000306003	0	0	0	0	0.459	0.959	0.967	0.7	0.999
ATP5F1B	ATP5MF	9606.ENSP00000262030	9606.ENSP00000292475	0	0	0	0	0.694	0.943	0.9	0.491	0.999
ATP5F1B	ATP5PB	9606.ENSP00000262030	9606.ENSP00000358737	0	0	0	0	0.895	0.998	0.967	0.812	0.999
ATP5F1B	ATP5MG	9606.ENSP00000262030	9606.ENSP00000300688	0	0	0	0	0.47	0.96	0.944	0.576	0.999
ATP5F1B	ATP5F1C	9606.ENSP00000262030	9606.ENSP00000349142	0.086	0	0.519	0	0.8	0.989	0.967	0.997	0.999
ATP5F1C	CD74	9606.ENSP00000349142	9606.ENSP00000009530	0	0	0	0	0.798	0.091	0	0.197	0.839
ATP5F1C	PPP1R15A	9606.ENSP00000349142	9606.ENSP00000200453	0	0	0	0	0.211	0.059	0	0.266	0.407
ATP5F1C	ATP5F1D	9606.ENSP00000349142	9606.ENSP00000215375	0.231	0	0	0	0.969	0.99	0.98	0.958	0.999
ATP5F1C	TRIR	9606.ENSP00000349142	9606.ENSP00000242784	0	0	0	0	0.421	0.092	0	0.092	0.481
ATP5F1C	ATP5F1E	9606.ENSP00000349142	9606.ENSP00000243997	0	0	0	0	0.124	0.967	0.967	0.938	0.999
ATP5F1C	ATP5F1B	9606.ENSP00000349142	9606.ENSP00000262030	0.086	0	0.519	0	0.8	0.989	0.967	0.997	0.999
ATP5F1C	ATP5MC3	9606.ENSP00000349142	9606.ENSP00000284727	0.106	0	0	0	0.702	0.951	0.764	0.813	0.999
ATP5F1C	ATP5PO	9606.ENSP00000349142	9606.ENSP00000290299	0.12	0	0	0	0.937	0.946	0.978	0.81	0.999
ATP5F1C	ATP5MF	9606.ENSP00000349142	9606.ENSP00000292475	0	0	0	0	0.66	0.758	0.9	0.709	0.997
ATP5F1C	ATP5MG	9606.ENSP00000349142	9606.ENSP00000300688	0	0	0	0	0.761	0.762	0.944	0.757	0.999
ATP5F1C	ATP5PD	9606.ENSP00000349142	9606.ENSP00000301587	0	0	0	0	0.97	0.983	0.967	0.815	0.999
ATP5F1C	ATP5ME	9606.ENSP00000349142	9606.ENSP00000306003	0	0	0	0	0.724	0.748	0.967	0.685	0.999
ATP5F1C	ATP5IF1	9606.ENSP00000349142	9606.ENSP00000335203	0	0	0	0	0.165	0.949	0	0.234	0.964
ATP5F1C	ATP1A1	9606.ENSP00000349142	9606.ENSP00000445306	0	0	0	0	0.099	0.221	0	0.214	0.401
ATP5F1C	MT-ND3	9606.ENSP00000349142	9606.ENSP00000355206	0.204	0	0	0	0	0	0	0.353	0.462
ATP5F1C	CMPK1	9606.ENSP00000349142	9606.ENSP00000360939	0	0	0	0	0.491	0	0.402	0.186	0.73
ATP5F1C	ATP5MPL	9606.ENSP00000349142	9606.ENSP00000401770	0	0	0	0	0.22	0.741	0.909	0.167	0.982
ATP5F1C	ATP5MD	9606.ENSP00000349142	9606.ENSP00000358840	0	0	0	0	0.606	0.935	0.909	0.165	0.997
ATP5F1C	ATP5MC2	9606.ENSP00000349142	9606.ENSP00000499883	0.106	0	0	0	0.695	0.951	0.764	0.584	0.998
ATP5F1C	ATP5PB	9606.ENSP00000349142	9606.ENSP00000358737	0	0	0	0	0.977	0.997	0.967	0.896	0.999
ATP5F1C	ATP5F1A	9606.ENSP00000349142	9606.ENSP00000381736	0.231	0	0.519	0	0.985	0.99	0.98	0.993	0.999
ATP5F1C	MT-ATP6	9606.ENSP00000349142	9606.ENSP00000354632	0.231	0	0	0	0.964	0.982	0.98	0.635	0.999
ATP5F1C	ATP5PF	9606.ENSP00000349142	9606.ENSP00000389649	0	0	0	0	0.855	0.944	0.9	0.767	0.999
ATP5F1C	ATP5MC1	9606.ENSP00000349142	9606.ENSP00000377033	0.106	0	0	0	0.694	0.946	0.856	0.757	0.999
ATP5F1D	CD74	9606.ENSP00000215375	9606.ENSP00000009530	0	0	0	0	0.3	0	0	0.268	0.466
ATP5F1D	PPP1R15A	9606.ENSP00000215375	9606.ENSP00000200453	0	0	0	0	0.397	0.091	0	0.281	0.571
ATP5F1D	MCRIP2	9606.ENSP00000215375	9606.ENSP00000305138	0	0	0	0	0.406	0	0	0	0.406
ATP5F1D	CMPK1	9606.ENSP00000215375	9606.ENSP00000360939	0.042	0	0	0	0.107	0	0.402	0.091	0.473
ATP5F1D	ALDOA	9606.ENSP00000215375	9606.ENSP00000496166	0	0	0	0	0.273	0	0	0.359	0.515
ATP5F1D	MT-ND3	9606.ENSP00000215375	9606.ENSP00000355206	0.231	0	0	0	0.068	0	0	0.398	0.531
ATP5F1D	TRIR	9606.ENSP00000215375	9606.ENSP00000242784	0	0	0	0	0.628	0.095	0	0.129	0.681
ATP5F1D	ATP5IF1	9606.ENSP00000215375	9606.ENSP00000335203	0	0	0	0	0.195	0.843	0	0.173	0.886
ATP5F1D	ATP5MPL	9606.ENSP00000215375	9606.ENSP00000401770	0	0	0	0	0.239	0.934	0.909	0.107	0.995
ATP5F1D	ATP5MC2	9606.ENSP00000215375	9606.ENSP00000499883	0.106	0	0	0	0.7	0.951	0.764	0.582	0.998
ATP5F1D	ATP5MD	9606.ENSP00000215375	9606.ENSP00000358840	0	0	0	0	0.456	0.957	0.909	0.485	0.998
ATP5F1D	ATP5F1A	9606.ENSP00000215375	9606.ENSP00000381736	0.231	0	0	0	0.972	0.992	0.98	0.982	0.999
ATP5F1D	MT-ATP6	9606.ENSP00000215375	9606.ENSP00000354632	0.231	0	0	0	0.903	0.966	0.98	0.524	0.999
ATP5F1D	ATP5PD	9606.ENSP00000215375	9606.ENSP00000301587	0	0	0	0	0.935	0.99	0.967	0.846	0.999
ATP5F1D	ATP5MC1	9606.ENSP00000215375	9606.ENSP00000377033	0.106	0	0	0	0.728	0.944	0.856	0.692	0.999
ATP5F1D	ATP5MC3	9606.ENSP00000215375	9606.ENSP00000284727	0.106	0	0	0	0.691	0.969	0.764	0.718	0.999
ATP5F1D	ATP5PF	9606.ENSP00000215375	9606.ENSP00000389649	0	0	0	0	0.487	0.984	0.9	0.759	0.999
ATP5F1D	ATP5F1B	9606.ENSP00000215375	9606.ENSP00000262030	0.086	0	0	0	0.741	0.99	0.967	0.965	0.999
ATP5F1D	ATP5ME	9606.ENSP00000215375	9606.ENSP00000306003	0	0	0	0	0.743	0.991	0.967	0.715	0.999
ATP5F1D	ATP5PO	9606.ENSP00000215375	9606.ENSP00000290299	0.12	0	0	0	0.897	0.968	0.978	0.834	0.999
ATP5F1D	ATP5MG	9606.ENSP00000215375	9606.ENSP00000300688	0	0	0	0	0.744	0.964	0.944	0.688	0.999
ATP5F1D	ATP5PB	9606.ENSP00000215375	9606.ENSP00000358737	0	0	0	0	0.951	0.997	0.967	0.843	0.999
ATP5F1D	ATP5MF	9606.ENSP00000215375	9606.ENSP00000292475	0	0	0	0	0.601	0.963	0.9	0.64	0.999
ATP5F1D	ATP5F1E	9606.ENSP00000215375	9606.ENSP00000243997	0	0	0	0	0.309	0.99	0.967	0.968	0.999
ATP5F1D	ATP5F1C	9606.ENSP00000215375	9606.ENSP00000349142	0.231	0	0	0	0.969	0.99	0.98	0.958	0.999
ATP5F1E	ATP5F1D	9606.ENSP00000243997	9606.ENSP00000215375	0	0	0	0	0.309	0.99	0.967	0.968	0.999
ATP5F1E	ATP5IF1	9606.ENSP00000243997	9606.ENSP00000335203	0	0	0	0	0.101	0.785	0	0.698	0.936
ATP5F1E	ATP5MC2	9606.ENSP00000243997	9606.ENSP00000499883	0	0	0	0	0.168	0.95	0.54	0.61	0.991
ATP5F1E	ATP5MC3	9606.ENSP00000243997	9606.ENSP00000284727	0	0	0	0	0.162	0.951	0.54	0.725	0.994
ATP5F1E	ATP5MC1	9606.ENSP00000243997	9606.ENSP00000377033	0	0	0	0	0.163	0.966	0.72	0.555	0.995
ATP5F1E	ATP5MPL	9606.ENSP00000243997	9606.ENSP00000401770	0	0	0	0	0.307	0.933	0.909	0.278	0.996
ATP5F1E	ATP5MD	9606.ENSP00000243997	9606.ENSP00000358840	0	0	0	0	0.53	0.953	0.909	0.503	0.998
ATP5F1E	ATP5ME	9606.ENSP00000243997	9606.ENSP00000306003	0	0	0	0	0.879	0.987	0.967	0.774	0.999
ATP5F1E	ATP5PO	9606.ENSP00000243997	9606.ENSP00000290299	0	0	0	0	0.521	0.843	0.944	0.796	0.999
ATP5F1E	ATP5F1B	9606.ENSP00000243997	9606.ENSP00000262030	0	0	0	0	0.12	0.92	0.967	0.956	0.999
ATP5F1E	ATP5F1C	9606.ENSP00000243997	9606.ENSP00000349142	0	0	0	0	0.124	0.967	0.967	0.938	0.999
ATP5F1E	ATP5MG	9606.ENSP00000243997	9606.ENSP00000300688	0	0	0	0	0.76	0.842	0.944	0.664	0.999
ATP5F1E	ATP5PB	9606.ENSP00000243997	9606.ENSP00000358737	0	0	0	0	0.208	0.966	0.967	0.782	0.999
ATP5F1E	ATP5MF	9606.ENSP00000243997	9606.ENSP00000292475	0	0	0	0	0.732	0.935	0.9	0.645	0.999
ATP5F1E	MT-ATP6	9606.ENSP00000243997	9606.ENSP00000354632	0	0	0	0	0.124	0.966	0.967	0.5	0.999
ATP5F1E	ATP5PD	9606.ENSP00000243997	9606.ENSP00000301587	0	0	0	0	0.85	0.966	0.967	0.793	0.999
ATP5F1E	ATP5F1A	9606.ENSP00000243997	9606.ENSP00000381736	0	0	0	0	0.323	0.969	0.967	0.974	0.999
ATP5F1E	ATP5PF	9606.ENSP00000243997	9606.ENSP00000389649	0	0	0	0	0.488	0.987	0.9	0.591	0.999
ATP5IF1	ATP5F1D	9606.ENSP00000335203	9606.ENSP00000215375	0	0	0	0	0.195	0.843	0	0.173	0.886
ATP5IF1	ATP5F1E	9606.ENSP00000335203	9606.ENSP00000243997	0	0	0	0	0.101	0.785	0	0.698	0.936
ATP5IF1	IER3	9606.ENSP00000335203	9606.ENSP00000259874	0	0	0	0	0	0	0	0.591	0.591
ATP5IF1	ATP5F1B	9606.ENSP00000335203	9606.ENSP00000262030	0	0	0	0	0.167	0.947	0	0.299	0.966
ATP5IF1	ATP5MC3	9606.ENSP00000335203	9606.ENSP00000284727	0	0	0	0	0.235	0.662	0	0.173	0.767
ATP5IF1	ATP5PO	9606.ENSP00000335203	9606.ENSP00000290299	0	0	0	0	0.834	0.675	0	0.572	0.974
ATP5IF1	ATP5MF	9606.ENSP00000335203	9606.ENSP00000292475	0	0	0	0	0.36	0.533	0	0.299	0.772
ATP5IF1	ATP5MG	9606.ENSP00000335203	9606.ENSP00000300688	0	0	0	0	0.348	0.448	0	0.223	0.696
ATP5IF1	ATP5PD	9606.ENSP00000335203	9606.ENSP00000301587	0	0	0	0	0.914	0.731	0	0.203	0.98
ATP5IF1	ATP5ME	9606.ENSP00000335203	9606.ENSP00000306003	0	0	0	0	0.451	0.611	0	0.302	0.838
ATP5IF1	ATP5MC2	9606.ENSP00000335203	9606.ENSP00000499883	0	0	0	0	0.148	0.634	0	0.133	0.706
ATP5IF1	ATP5MPL	9606.ENSP00000335203	9606.ENSP00000401770	0	0	0	0	0.256	0.507	0	0.418	0.767
ATP5IF1	MT-ATP6	9606.ENSP00000335203	9606.ENSP00000354632	0	0	0	0	0.107	0.64	0	0.407	0.793
ATP5IF1	ATP5MC1	9606.ENSP00000335203	9606.ENSP00000377033	0	0	0	0	0.274	0.643	0	0.326	0.81
ATP5IF1	ATP5MD	9606.ENSP00000335203	9606.ENSP00000358840	0	0	0	0	0.218	0.629	0	0.453	0.827
ATP5IF1	ATP5PF	9606.ENSP00000335203	9606.ENSP00000389649	0	0	0	0	0.405	0.707	0	0.273	0.862
ATP5IF1	ATP5PB	9606.ENSP00000335203	9606.ENSP00000358737	0	0	0	0	0.35	0.764	0	0.249	0.875
ATP5IF1	ATP5F1A	9606.ENSP00000335203	9606.ENSP00000381736	0	0	0	0	0.248	0.891	0	0.333	0.94
ATP5IF1	ATP5F1C	9606.ENSP00000335203	9606.ENSP00000349142	0	0	0	0	0.165	0.949	0	0.234	0.964
ATP5MC1	CD74	9606.ENSP00000377033	9606.ENSP00000009530	0.057	0	0	0	0.446	0	0	0.166	0.526
ATP5MC1	PPP1R15A	9606.ENSP00000377033	9606.ENSP00000200453	0	0	0	0	0.358	0	0	0.181	0.451
ATP5MC1	ATP5F1D	9606.ENSP00000377033	9606.ENSP00000215375	0.106	0	0	0	0.728	0.944	0.856	0.692	0.999
ATP5MC1	ATP5F1E	9606.ENSP00000377033	9606.ENSP00000243997	0	0	0	0	0.163	0.966	0.72	0.555	0.995
ATP5MC1	ATP5F1B	9606.ENSP00000377033	9606.ENSP00000262030	0.057	0	0	0	0.501	0.911	0.771	0.567	0.995
ATP5MC1	ATP5MC3	9606.ENSP00000377033	9606.ENSP00000284727	0	0	0.059	0.963	0.836	0.958	0.9	0.427	0.999
ATP5MC1	ATP5PO	9606.ENSP00000377033	9606.ENSP00000290299	0.086	0	0	0	0.633	0.84	0.82	0.558	0.994
ATP5MC1	ATP5MF	9606.ENSP00000377033	9606.ENSP00000292475	0	0	0	0	0.473	0.958	0.8	0.572	0.997
ATP5MC1	ATP5MG	9606.ENSP00000377033	9606.ENSP00000300688	0	0	0	0	0.462	0.829	0.8	0.588	0.991
ATP5MC1	ATP5PD	9606.ENSP00000377033	9606.ENSP00000301587	0	0	0	0	0.677	0.966	0.8	0.609	0.999
ATP5MC1	MCRIP2	9606.ENSP00000377033	9606.ENSP00000305138	0	0	0	0	0.254	0	0	0.234	0.405
ATP5MC1	ATP5ME	9606.ENSP00000377033	9606.ENSP00000306003	0	0	0	0	0.607	0.966	0.8	0.606	0.998
ATP5MC1	ATP5IF1	9606.ENSP00000377033	9606.ENSP00000335203	0	0	0	0	0.274	0.643	0	0.326	0.81
ATP5MC1	ATP5F1C	9606.ENSP00000377033	9606.ENSP00000349142	0.106	0	0	0	0.694	0.946	0.856	0.757	0.999
ATP5MC1	MT-ATP6	9606.ENSP00000377033	9606.ENSP00000354632	0.106	0	0	0	0.681	0.966	0.897	0.538	0.999
ATP5MC1	MT-ND3	9606.ENSP00000377033	9606.ENSP00000355206	0.104	0	0	0	0.121	0	0	0.4	0.486
ATP5MC1	ATP5PB	9606.ENSP00000377033	9606.ENSP00000358737	0	0	0	0	0.422	0.966	0.8	0.908	0.999
ATP5MC1	ATP5MD	9606.ENSP00000377033	9606.ENSP00000358840	0	0	0	0	0.325	0.92	0.72	0.266	0.987
ATP5MC1	CMPK1	9606.ENSP00000377033	9606.ENSP00000360939	0.053	0	0	0	0.244	0	0.229	0.092	0.431
ATP5MC1	ATP5MPL	9606.ENSP00000377033	9606.ENSP00000401770	0	0	0	0	0.374	0.964	0.72	0.324	0.995
ATP5MC1	ATP5MC2	9606.ENSP00000377033	9606.ENSP00000499883	0	0	0.06	0.961	0.438	0.958	0.9	0.077	0.997
ATP5MC1	ATP5PF	9606.ENSP00000377033	9606.ENSP00000389649	0	0	0	0	0.411	0.957	0.8	0.572	0.997
ATP5MC1	ATP5F1A	9606.ENSP00000377033	9606.ENSP00000381736	0.106	0	0	0	0.695	0.849	0.856	0.837	0.998
ATP5MC2	CD74	9606.ENSP00000499883	9606.ENSP00000009530	0.057	0	0	0	0.457	0	0	0.166	0.536
ATP5MC2	PPP1R15A	9606.ENSP00000499883	9606.ENSP00000200453	0	0	0	0	0.358	0	0	0.192	0.459
ATP5MC2	ATP5F1D	9606.ENSP00000499883	9606.ENSP00000215375	0.106	0	0	0	0.7	0.951	0.764	0.582	0.998
ATP5MC2	TRIR	9606.ENSP00000499883	9606.ENSP00000242784	0	0	0	0	0.324	0	0	0.175	0.419
ATP5MC2	ATP5F1E	9606.ENSP00000499883	9606.ENSP00000243997	0	0	0	0	0.168	0.95	0.54	0.61	0.991
ATP5MC2	ATP5F1B	9606.ENSP00000499883	9606.ENSP00000262030	0.057	0	0	0	0.426	0.933	0.625	0.423	0.99
ATP5MC2	ATP5MC3	9606.ENSP00000499883	9606.ENSP00000284727	0	0	0.056	0.968	0.32	0.958	0.9	0.419	0.998
ATP5MC2	ATP5PO	9606.ENSP00000499883	9606.ENSP00000290299	0.086	0	0	0	0.637	0.805	0.705	0.558	0.99
ATP5MC2	ATP5MF	9606.ENSP00000499883	9606.ENSP00000292475	0	0	0	0	0.329	0.83	0.8	0.538	0.988
ATP5MC2	ATP5MG	9606.ENSP00000499883	9606.ENSP00000300688	0	0	0	0	0.423	0.643	0.8	0.555	0.979
ATP5MC2	ATP5PD	9606.ENSP00000499883	9606.ENSP00000301587	0	0	0	0	0.629	0.939	0.8	0.58	0.997
ATP5MC2	ATP5ME	9606.ENSP00000499883	9606.ENSP00000306003	0	0	0	0	0.557	0.826	0.8	0.521	0.991
ATP5MC2	ATP5IF1	9606.ENSP00000499883	9606.ENSP00000335203	0	0	0	0	0.148	0.634	0	0.133	0.706
ATP5MC2	ATP5F1C	9606.ENSP00000499883	9606.ENSP00000349142	0.106	0	0	0	0.695	0.951	0.764	0.584	0.998
ATP5MC2	MT-ATP6	9606.ENSP00000499883	9606.ENSP00000354632	0.106	0	0	0	0.681	0.923	0.897	0.491	0.998
ATP5MC2	MT-ND3	9606.ENSP00000499883	9606.ENSP00000355206	0.104	0	0	0	0.121	0	0	0.37	0.461
ATP5MC2	ATP5PB	9606.ENSP00000499883	9606.ENSP00000358737	0	0	0	0	0.409	0.939	0.8	0.513	0.996
ATP5MC2	ATP5MD	9606.ENSP00000499883	9606.ENSP00000358840	0	0	0	0	0.32	0.939	0.54	0.138	0.981
ATP5MC2	CMPK1	9606.ENSP00000499883	9606.ENSP00000360939	0.053	0	0	0	0.244	0	0.229	0.092	0.431
ATP5MC2	ATP5MC1	9606.ENSP00000499883	9606.ENSP00000377033	0	0	0.06	0.961	0.438	0.958	0.9	0.077	0.997
ATP5MC2	ATP5F1A	9606.ENSP00000499883	9606.ENSP00000381736	0.106	0	0	0	0.7	0.933	0.764	0.549	0.997
ATP5MC2	ATP5PF	9606.ENSP00000499883	9606.ENSP00000389649	0	0	0	0	0.358	0.933	0.8	0.449	0.994
ATP5MC2	ATP5MPL	9606.ENSP00000499883	9606.ENSP00000401770	0	0	0	0	0.16	0.83	0.54	0	0.928
ATP5MC3	CD74	9606.ENSP00000284727	9606.ENSP00000009530	0.057	0	0	0	0.446	0	0	0.166	0.526
ATP5MC3	PPP1R15A	9606.ENSP00000284727	9606.ENSP00000200453	0	0	0	0	0.358	0	0	0.181	0.451
ATP5MC3	ATP5F1D	9606.ENSP00000284727	9606.ENSP00000215375	0.106	0	0	0	0.691	0.969	0.764	0.718	0.999
ATP5MC3	ATP5F1E	9606.ENSP00000284727	9606.ENSP00000243997	0	0	0	0	0.162	0.951	0.54	0.725	0.994
ATP5MC3	ATP5F1B	9606.ENSP00000284727	9606.ENSP00000262030	0.057	0	0	0	0.448	0.937	0.625	0.716	0.995
ATP5MC3	CMPK1	9606.ENSP00000284727	9606.ENSP00000360939	0.053	0	0	0	0.244	0	0.229	0.092	0.431
ATP5MC3	MT-ND3	9606.ENSP00000284727	9606.ENSP00000355206	0.104	0	0	0	0.121	0	0	0.396	0.483
ATP5MC3	ATP5IF1	9606.ENSP00000284727	9606.ENSP00000335203	0	0	0	0	0.235	0.662	0	0.173	0.767
ATP5MC3	ATP5MPL	9606.ENSP00000284727	9606.ENSP00000401770	0	0	0	0	0.326	0.842	0.54	0	0.946
ATP5MC3	ATP5MD	9606.ENSP00000284727	9606.ENSP00000358840	0	0	0	0	0.435	0.846	0.54	0.128	0.96
ATP5MC3	ATP5MG	9606.ENSP00000284727	9606.ENSP00000300688	0	0	0	0	0.624	0.744	0.8	0.573	0.99
ATP5MC3	ATP5PO	9606.ENSP00000284727	9606.ENSP00000290299	0.086	0	0	0	0.632	0.807	0.705	0.681	0.992
ATP5MC3	ATP5ME	9606.ENSP00000284727	9606.ENSP00000306003	0	0	0	0	0.544	0.843	0.8	0.551	0.992
ATP5MC3	ATP5MF	9606.ENSP00000284727	9606.ENSP00000292475	0	0	0	0	0.608	0.84	0.8	0.538	0.993
ATP5MC3	ATP5PF	9606.ENSP00000284727	9606.ENSP00000389649	0	0	0	0	0.422	0.934	0.8	0.72	0.997
ATP5MC3	ATP5MC2	9606.ENSP00000284727	9606.ENSP00000499883	0	0	0.056	0.968	0.32	0.958	0.9	0.419	0.998
ATP5MC3	ATP5PD	9606.ENSP00000284727	9606.ENSP00000301587	0	0	0	0	0.611	0.939	0.8	0.782	0.998
ATP5MC3	MT-ATP6	9606.ENSP00000284727	9606.ENSP00000354632	0.106	0	0	0	0.681	0.902	0.897	0.466	0.998
ATP5MC3	ATP5F1A	9606.ENSP00000284727	9606.ENSP00000381736	0.106	0	0	0	0.745	0.933	0.764	0.743	0.998
ATP5MC3	ATP5MC1	9606.ENSP00000284727	9606.ENSP00000377033	0	0	0.059	0.963	0.836	0.958	0.9	0.427	0.999
ATP5MC3	ATP5F1C	9606.ENSP00000284727	9606.ENSP00000349142	0.106	0	0	0	0.702	0.951	0.764	0.813	0.999
ATP5MC3	ATP5PB	9606.ENSP00000284727	9606.ENSP00000358737	0	0	0	0	0.578	0.966	0.8	0.749	0.999
ATP5MD	ATP5F1D	9606.ENSP00000358840	9606.ENSP00000215375	0	0	0	0	0.456	0.957	0.909	0.485	0.998
ATP5MD	ATP5F1E	9606.ENSP00000358840	9606.ENSP00000243997	0	0	0	0	0.53	0.953	0.909	0.503	0.998
ATP5MD	ATP5F1B	9606.ENSP00000358840	9606.ENSP00000262030	0	0	0	0	0.428	0.952	0.909	0.249	0.997
ATP5MD	ATP5MC3	9606.ENSP00000358840	9606.ENSP00000284727	0	0	0	0	0.435	0.846	0.54	0.128	0.96
ATP5MD	ATP5PO	9606.ENSP00000358840	9606.ENSP00000290299	0	0	0	0	0.652	0.84	0.844	0.529	0.995
ATP5MD	ATP5MF	9606.ENSP00000358840	9606.ENSP00000292475	0	0	0	0	0.664	0.943	0.72	0.226	0.995
ATP5MD	ATP5MG	9606.ENSP00000358840	9606.ENSP00000300688	0	0	0	0	0.663	0.849	0.844	0.267	0.993
ATP5MD	ATP5PD	9606.ENSP00000358840	9606.ENSP00000301587	0	0	0	0	0.757	0.961	0.909	0.323	0.999
ATP5MD	COPS9	9606.ENSP00000358840	9606.ENSP00000304147	0	0	0	0	0.538	0	0	0	0.538
ATP5MD	ATP5ME	9606.ENSP00000358840	9606.ENSP00000306003	0	0	0	0	0.787	0.943	0.909	0.311	0.999
ATP5MD	ATP5IF1	9606.ENSP00000358840	9606.ENSP00000335203	0	0	0	0	0.218	0.629	0	0.453	0.827
ATP5MD	ATP5F1C	9606.ENSP00000358840	9606.ENSP00000349142	0	0	0	0	0.606	0.935	0.909	0.165	0.997
ATP5MD	MT-ATP6	9606.ENSP00000358840	9606.ENSP00000354632	0	0	0	0	0.256	0.961	0.909	0.61	0.998
ATP5MD	ATP5PB	9606.ENSP00000358840	9606.ENSP00000358737	0	0	0	0	0.704	0.94	0.909	0.519	0.999
ATP5MD	ATP5MC2	9606.ENSP00000358840	9606.ENSP00000499883	0	0	0	0	0.32	0.939	0.54	0.138	0.981
ATP5MD	ATP5MC1	9606.ENSP00000358840	9606.ENSP00000377033	0	0	0	0	0.325	0.92	0.72	0.266	0.987
ATP5MD	ATP5PF	9606.ENSP00000358840	9606.ENSP00000389649	0	0	0	0	0.688	0.952	0.72	0.196	0.996
ATP5MD	ATP5F1A	9606.ENSP00000358840	9606.ENSP00000381736	0	0	0	0	0.454	0.958	0.909	0.336	0.998
ATP5MD	ATP5MPL	9606.ENSP00000358840	9606.ENSP00000401770	0	0	0	0	0.509	0.942	0.909	0.867	0.999
ATP5ME	ATP5F1D	9606.ENSP00000306003	9606.ENSP00000215375	0	0	0	0	0.743	0.991	0.967	0.715	0.999
ATP5ME	TRIR	9606.ENSP00000306003	9606.ENSP00000242784	0	0	0	0	0.381	0.091	0	0.17	0.492
ATP5ME	ATP5F1E	9606.ENSP00000306003	9606.ENSP00000243997	0	0	0	0	0.879	0.987	0.967	0.774	0.999
ATP5ME	ATP5F1B	9606.ENSP00000306003	9606.ENSP00000262030	0	0	0	0	0.459	0.959	0.967	0.7	0.999
ATP5ME	ATP5MC3	9606.ENSP00000306003	9606.ENSP00000284727	0	0	0	0	0.544	0.843	0.8	0.551	0.992
ATP5ME	ATP5PO	9606.ENSP00000306003	9606.ENSP00000290299	0	0	0	0	0.824	0.962	0.944	0.758	0.999
ATP5ME	ATP5MF	9606.ENSP00000306003	9606.ENSP00000292475	0	0	0	0	0.854	0.966	0.9	0.826	0.999
ATP5ME	ATP5MG	9606.ENSP00000306003	9606.ENSP00000300688	0	0	0	0	0.886	0.963	0.944	0.855	0.999
ATP5ME	ATP5PD	9606.ENSP00000306003	9606.ENSP00000301587	0	0	0	0	0.937	0.991	0.967	0.79	0.999
ATP5ME	ATP5IF1	9606.ENSP00000306003	9606.ENSP00000335203	0	0	0	0	0.451	0.611	0	0.302	0.838
ATP5ME	ATP5MC2	9606.ENSP00000306003	9606.ENSP00000499883	0	0	0	0	0.557	0.826	0.8	0.521	0.991
ATP5ME	ATP5MPL	9606.ENSP00000306003	9606.ENSP00000401770	0	0	0	0	0.43	0.943	0.909	0.224	0.997
ATP5ME	ATP5MC1	9606.ENSP00000306003	9606.ENSP00000377033	0	0	0	0	0.607	0.966	0.8	0.606	0.998
ATP5ME	ATP5PB	9606.ENSP00000306003	9606.ENSP00000358737	0	0	0	0	0.71	0.997	0.967	0.792	0.999
ATP5ME	ATP5MD	9606.ENSP00000306003	9606.ENSP00000358840	0	0	0	0	0.787	0.943	0.909	0.311	0.999
ATP5ME	ATP5PF	9606.ENSP00000306003	9606.ENSP00000389649	0	0	0	0	0.859	0.985	0.9	0.809	0.999
ATP5ME	ATP5F1C	9606.ENSP00000306003	9606.ENSP00000349142	0	0	0	0	0.724	0.748	0.967	0.685	0.999
ATP5ME	ATP5F1A	9606.ENSP00000306003	9606.ENSP00000381736	0	0	0	0	0.36	0.99	0.967	0.719	0.999
ATP5ME	MT-ATP6	9606.ENSP00000306003	9606.ENSP00000354632	0	0	0	0	0.256	0.957	0.967	0.463	0.999
ATP5MF	ATP5F1D	9606.ENSP00000292475	9606.ENSP00000215375	0	0	0	0	0.601	0.963	0.9	0.64	0.999
ATP5MF	TRIR	9606.ENSP00000292475	9606.ENSP00000242784	0	0	0	0	0.383	0.091	0	0.052	0.422
ATP5MF	ATP5F1E	9606.ENSP00000292475	9606.ENSP00000243997	0	0	0	0	0.732	0.935	0.9	0.645	0.999
ATP5MF	ATP5F1B	9606.ENSP00000292475	9606.ENSP00000262030	0	0	0	0	0.694	0.943	0.9	0.491	0.999
ATP5MF	ATP5MC3	9606.ENSP00000292475	9606.ENSP00000284727	0	0	0	0	0.608	0.84	0.8	0.538	0.993
ATP5MF	ATP5PO	9606.ENSP00000292475	9606.ENSP00000290299	0	0	0	0	0.844	0.809	0.9	0.755	0.999
ATP5MF	ATP5IF1	9606.ENSP00000292475	9606.ENSP00000335203	0	0	0	0	0.36	0.533	0	0.299	0.772
ATP5MF	ATP5MC2	9606.ENSP00000292475	9606.ENSP00000499883	0	0	0	0	0.329	0.83	0.8	0.538	0.988
ATP5MF	ATP5MD	9606.ENSP00000292475	9606.ENSP00000358840	0	0	0	0	0.664	0.943	0.72	0.226	0.995
ATP5MF	ATP5MPL	9606.ENSP00000292475	9606.ENSP00000401770	0	0	0	0	0.716	0.959	0.72	0.178	0.996
ATP5MF	MT-ATP6	9606.ENSP00000292475	9606.ENSP00000354632	0	0	0	0	0.274	0.966	0.9	0.225	0.997
ATP5MF	ATP5MC1	9606.ENSP00000292475	9606.ENSP00000377033	0	0	0	0	0.473	0.958	0.8	0.572	0.997
ATP5MF	ATP5F1C	9606.ENSP00000292475	9606.ENSP00000349142	0	0	0	0	0.66	0.758	0.9	0.709	0.997
ATP5MF	ATP5ME	9606.ENSP00000292475	9606.ENSP00000306003	0	0	0	0	0.854	0.966	0.9	0.826	0.999
ATP5MF	ATP5PD	9606.ENSP00000292475	9606.ENSP00000301587	0	0	0	0	0.901	0.942	0.9	0.809	0.999
ATP5MF	ATP5F1A	9606.ENSP00000292475	9606.ENSP00000381736	0	0	0	0	0.688	0.938	0.9	0.744	0.999
ATP5MF	ATP5PF	9606.ENSP00000292475	9606.ENSP00000389649	0	0	0	0	0.832	0.944	0.9	0.81	0.999
ATP5MF	ATP5MG	9606.ENSP00000292475	9606.ENSP00000300688	0	0	0	0	0.779	0.872	0.9	0.869	0.999
ATP5MF	ATP5PB	9606.ENSP00000292475	9606.ENSP00000358737	0	0	0	0	0.767	0.998	0.9	0.873	0.999
ATP5MG	ATP5F1D	9606.ENSP00000300688	9606.ENSP00000215375	0	0	0	0	0.744	0.964	0.944	0.688	0.999
ATP5MG	TRIR	9606.ENSP00000300688	9606.ENSP00000242784	0	0	0	0	0.388	0.126	0	0.121	0.489
ATP5MG	ATP5F1E	9606.ENSP00000300688	9606.ENSP00000243997	0	0	0	0	0.76	0.842	0.944	0.664	0.999
ATP5MG	ATP5F1B	9606.ENSP00000300688	9606.ENSP00000262030	0	0	0	0	0.47	0.96	0.944	0.576	0.999
ATP5MG	ATP5MC3	9606.ENSP00000300688	9606.ENSP00000284727	0	0	0	0	0.624	0.744	0.8	0.573	0.99
ATP5MG	ATP5PO	9606.ENSP00000300688	9606.ENSP00000290299	0	0	0	0	0.763	0.851	0.933	0.636	0.999
ATP5MG	ATP5MF	9606.ENSP00000300688	9606.ENSP00000292475	0	0	0	0	0.779	0.872	0.9	0.869	0.999
ATP5MG	ATP1B1	9606.ENSP00000300688	9606.ENSP00000356790	0	0	0	0	0.049	0.186	0	0.441	0.529
ATP5MG	ATP5IF1	9606.ENSP00000300688	9606.ENSP00000335203	0	0	0	0	0.348	0.448	0	0.223	0.696
ATP5MG	ATP5MC2	9606.ENSP00000300688	9606.ENSP00000499883	0	0	0	0	0.423	0.643	0.8	0.555	0.979
ATP5MG	ATP5MPL	9606.ENSP00000300688	9606.ENSP00000401770	0	0	0	0	0.531	0.828	0.844	0.28	0.989
ATP5MG	ATP5MC1	9606.ENSP00000300688	9606.ENSP00000377033	0	0	0	0	0.462	0.829	0.8	0.588	0.991
ATP5MG	ATP5MD	9606.ENSP00000300688	9606.ENSP00000358840	0	0	0	0	0.663	0.849	0.844	0.267	0.993
ATP5MG	MT-ATP6	9606.ENSP00000300688	9606.ENSP00000354632	0	0	0	0	0.374	0.843	0.944	0.397	0.996
ATP5MG	ATP5ME	9606.ENSP00000300688	9606.ENSP00000306003	0	0	0	0	0.886	0.963	0.944	0.855	0.999
ATP5MG	ATP5F1C	9606.ENSP00000300688	9606.ENSP00000349142	0	0	0	0	0.761	0.762	0.944	0.757	0.999
ATP5MG	ATP5PB	9606.ENSP00000300688	9606.ENSP00000358737	0	0	0	0	0.881	0.998	0.944	0.896	0.999
ATP5MG	ATP5PD	9606.ENSP00000300688	9606.ENSP00000301587	0	0	0	0	0.934	0.929	0.944	0.819	0.999
ATP5MG	ATP5F1A	9606.ENSP00000300688	9606.ENSP00000381736	0	0	0	0	0.381	0.935	0.944	0.637	0.999
ATP5MG	ATP5PF	9606.ENSP00000300688	9606.ENSP00000389649	0	0	0	0	0.837	0.911	0.9	0.813	0.999
ATP5MPL	ATP5F1D	9606.ENSP00000401770	9606.ENSP00000215375	0	0	0	0	0.239	0.934	0.909	0.107	0.995
ATP5MPL	ATP5F1E	9606.ENSP00000401770	9606.ENSP00000243997	0	0	0	0	0.307	0.933	0.909	0.278	0.996
ATP5MPL	ATP5F1B	9606.ENSP00000401770	9606.ENSP00000262030	0	0	0	0	0.181	0.934	0.909	0.18	0.995
ATP5MPL	ATP5MC3	9606.ENSP00000401770	9606.ENSP00000284727	0	0	0	0	0.326	0.842	0.54	0	0.946
ATP5MPL	ATP5PO	9606.ENSP00000401770	9606.ENSP00000290299	0	0	0	0	0.423	0.806	0.844	0.448	0.989
ATP5MPL	ATP5MF	9606.ENSP00000401770	9606.ENSP00000292475	0	0	0	0	0.716	0.959	0.72	0.178	0.996
ATP5MPL	ATP5MG	9606.ENSP00000401770	9606.ENSP00000300688	0	0	0	0	0.531	0.828	0.844	0.28	0.989
ATP5MPL	ATP5PD	9606.ENSP00000401770	9606.ENSP00000301587	0	0	0	0	0.532	0.96	0.909	0.135	0.998
ATP5MPL	ATP5ME	9606.ENSP00000401770	9606.ENSP00000306003	0	0	0	0	0.43	0.943	0.909	0.224	0.997
ATP5MPL	ATP5IF1	9606.ENSP00000401770	9606.ENSP00000335203	0	0	0	0	0.256	0.507	0	0.418	0.767
ATP5MPL	ATP5F1C	9606.ENSP00000401770	9606.ENSP00000349142	0	0	0	0	0.22	0.741	0.909	0.167	0.982
ATP5MPL	MT-ATP6	9606.ENSP00000401770	9606.ENSP00000354632	0	0	0	0	0.163	0.96	0.909	0.301	0.997
ATP5MPL	ATP5PB	9606.ENSP00000401770	9606.ENSP00000358737	0	0	0	0	0.294	0.966	0.909	0.187	0.997
ATP5MPL	ATP5MD	9606.ENSP00000401770	9606.ENSP00000358840	0	0	0	0	0.509	0.942	0.909	0.867	0.999
ATP5MPL	ATP5MC1	9606.ENSP00000401770	9606.ENSP00000377033	0	0	0	0	0.374	0.964	0.72	0.324	0.995
ATP5MPL	ATP5F1A	9606.ENSP00000401770	9606.ENSP00000381736	0	0	0	0	0.15	0.933	0.909	0.138	0.994
ATP5MPL	ATP5PF	9606.ENSP00000401770	9606.ENSP00000389649	0	0	0	0	0.456	0.934	0.72	0.259	0.991
ATP5MPL	ATP5MC2	9606.ENSP00000401770	9606.ENSP00000499883	0	0	0	0	0.16	0.83	0.54	0	0.928
ATP5PB	ATP5F1D	9606.ENSP00000358737	9606.ENSP00000215375	0	0	0	0	0.951	0.997	0.967	0.843	0.999
ATP5PB	ATP5F1E	9606.ENSP00000358737	9606.ENSP00000243997	0	0	0	0	0.208	0.966	0.967	0.782	0.999
ATP5PB	ATP5F1B	9606.ENSP00000358737	9606.ENSP00000262030	0	0	0	0	0.895	0.998	0.967	0.812	0.999
ATP5PB	ATP5MC3	9606.ENSP00000358737	9606.ENSP00000284727	0	0	0	0	0.578	0.966	0.8	0.749	0.999
ATP5PB	ATP5PO	9606.ENSP00000358737	9606.ENSP00000290299	0	0	0	0	0.959	0.964	0.944	0.866	0.999
ATP5PB	ATP5MF	9606.ENSP00000358737	9606.ENSP00000292475	0	0	0	0	0.767	0.998	0.9	0.873	0.999
ATP5PB	ATP5MG	9606.ENSP00000358737	9606.ENSP00000300688	0	0	0	0	0.881	0.998	0.944	0.896	0.999
ATP5PB	ATP5PD	9606.ENSP00000358737	9606.ENSP00000301587	0	0	0	0	0.961	0.997	0.967	0.864	0.999
ATP5PB	ATP5ME	9606.ENSP00000358737	9606.ENSP00000306003	0	0	0	0	0.71	0.997	0.967	0.792	0.999
ATP5PB	IDH2	9606.ENSP00000358737	9606.ENSP00000331897	0	0	0	0	0.244	0	0	0.24	0.401
ATP5PB	ATP5IF1	9606.ENSP00000358737	9606.ENSP00000335203	0	0	0	0	0.35	0.764	0	0.249	0.875
ATP5PB	ATP5F1C	9606.ENSP00000358737	9606.ENSP00000349142	0	0	0	0	0.977	0.997	0.967	0.896	0.999
ATP5PB	MT-ATP6	9606.ENSP00000358737	9606.ENSP00000354632	0	0	0	0	0.257	0.966	0.967	0.529	0.999
ATP5PB	ALDOA	9606.ENSP00000358737	9606.ENSP00000496166	0	0	0	0	0.1	0	0	0.388	0.426
ATP5PB	ATP5MC2	9606.ENSP00000358737	9606.ENSP00000499883	0	0	0	0	0.409	0.939	0.8	0.513	0.996
ATP5PB	ATP5MPL	9606.ENSP00000358737	9606.ENSP00000401770	0	0	0	0	0.294	0.966	0.909	0.187	0.997
ATP5PB	ATP5MD	9606.ENSP00000358737	9606.ENSP00000358840	0	0	0	0	0.704	0.94	0.909	0.519	0.999
ATP5PB	ATP5F1A	9606.ENSP00000358737	9606.ENSP00000381736	0	0	0	0	0.967	0.997	0.967	0.882	0.999
ATP5PB	ATP5PF	9606.ENSP00000358737	9606.ENSP00000389649	0	0	0	0	0.776	0.997	0.9	0.886	0.999
ATP5PB	ATP5MC1	9606.ENSP00000358737	9606.ENSP00000377033	0	0	0	0	0.422	0.966	0.8	0.908	0.999
ATP5PD	ATP5F1D	9606.ENSP00000301587	9606.ENSP00000215375	0	0	0	0	0.935	0.99	0.967	0.846	0.999
ATP5PD	TRIR	9606.ENSP00000301587	9606.ENSP00000242784	0	0	0	0	0.683	0.092	0	0.163	0.738
ATP5PD	ATP5F1E	9606.ENSP00000301587	9606.ENSP00000243997	0	0	0	0	0.85	0.966	0.967	0.793	0.999
ATP5PD	ATP5F1B	9606.ENSP00000301587	9606.ENSP00000262030	0	0	0	0	0.912	0.987	0.967	0.837	0.999
ATP5PD	MPC2	9606.ENSP00000301587	9606.ENSP00000271373	0	0	0	0	0.538	0.081	0	0.073	0.572
ATP5PD	ATP5MC3	9606.ENSP00000301587	9606.ENSP00000284727	0	0	0	0	0.611	0.939	0.8	0.782	0.998
ATP5PD	ATP5PO	9606.ENSP00000301587	9606.ENSP00000290299	0	0	0	0	0.959	0.938	0.944	0.907	0.999
ATP5PD	ATP5MF	9606.ENSP00000301587	9606.ENSP00000292475	0	0	0	0	0.901	0.942	0.9	0.809	0.999
ATP5PD	ATP5MG	9606.ENSP00000301587	9606.ENSP00000300688	0	0	0	0	0.934	0.929	0.944	0.819	0.999
ATP5PD	ALDOA	9606.ENSP00000301587	9606.ENSP00000496166	0	0	0	0	0.149	0	0	0.331	0.407
ATP5PD	RACK1	9606.ENSP00000301587	9606.ENSP00000426909	0	0	0	0	0.351	0.094	0	0.104	0.427
ATP5PD	NDUFAF8	9606.ENSP00000301587	9606.ENSP00000400184	0	0	0	0	0.056	0.143	0	0.411	0.482
ATP5PD	ATP5IF1	9606.ENSP00000301587	9606.ENSP00000335203	0	0	0	0	0.914	0.731	0	0.203	0.98
ATP5PD	ATP5MC2	9606.ENSP00000301587	9606.ENSP00000499883	0	0	0	0	0.629	0.939	0.8	0.58	0.997
ATP5PD	ATP5MPL	9606.ENSP00000301587	9606.ENSP00000401770	0	0	0	0	0.532	0.96	0.909	0.135	0.998
ATP5PD	ATP5PB	9606.ENSP00000301587	9606.ENSP00000358737	0	0	0	0	0.961	0.997	0.967	0.864	0.999
ATP5PD	ATP5F1C	9606.ENSP00000301587	9606.ENSP00000349142	0	0	0	0	0.97	0.983	0.967	0.815	0.999
ATP5PD	ATP5MD	9606.ENSP00000301587	9606.ENSP00000358840	0	0	0	0	0.757	0.961	0.909	0.323	0.999
ATP5PD	ATP5ME	9606.ENSP00000301587	9606.ENSP00000306003	0	0	0	0	0.937	0.991	0.967	0.79	0.999
ATP5PD	ATP5PF	9606.ENSP00000301587	9606.ENSP00000389649	0	0	0	0	0.931	0.983	0.9	0.873	0.999
ATP5PD	ATP5MC1	9606.ENSP00000301587	9606.ENSP00000377033	0	0	0	0	0.677	0.966	0.8	0.609	0.999
ATP5PD	ATP5F1A	9606.ENSP00000301587	9606.ENSP00000381736	0	0	0	0	0.911	0.985	0.967	0.831	0.999
ATP5PD	MT-ATP6	9606.ENSP00000301587	9606.ENSP00000354632	0	0	0	0	0.335	0.966	0.967	0.504	0.999
ATP5PF	ATP5F1D	9606.ENSP00000389649	9606.ENSP00000215375	0	0	0	0	0.487	0.984	0.9	0.759	0.999
ATP5PF	TRIR	9606.ENSP00000389649	9606.ENSP00000242784	0	0	0	0	0.387	0	0	0.093	0.42
ATP5PF	ATP5F1E	9606.ENSP00000389649	9606.ENSP00000243997	0	0	0	0	0.488	0.987	0.9	0.591	0.999
ATP5PF	ATP5F1B	9606.ENSP00000389649	9606.ENSP00000262030	0	0	0	0	0.293	0.988	0.9	0.792	0.999
ATP5PF	ATP5MC3	9606.ENSP00000389649	9606.ENSP00000284727	0	0	0	0	0.422	0.934	0.8	0.72	0.997
ATP5PF	ATP5PO	9606.ENSP00000389649	9606.ENSP00000290299	0	0	0	0	0.897	0.965	0.9	0.85	0.999
ATP5PF	ATP5MF	9606.ENSP00000389649	9606.ENSP00000292475	0	0	0	0	0.832	0.944	0.9	0.81	0.999
ATP5PF	ATP5MG	9606.ENSP00000389649	9606.ENSP00000300688	0	0	0	0	0.837	0.911	0.9	0.813	0.999
ATP5PF	ATP5PD	9606.ENSP00000389649	9606.ENSP00000301587	0	0	0	0	0.931	0.983	0.9	0.873	0.999
ATP5PF	ATP5ME	9606.ENSP00000389649	9606.ENSP00000306003	0	0	0	0	0.859	0.985	0.9	0.809	0.999
ATP5PF	ATP5IF1	9606.ENSP00000389649	9606.ENSP00000335203	0	0	0	0	0.405	0.707	0	0.273	0.862
ATP5PF	ATP5F1C	9606.ENSP00000389649	9606.ENSP00000349142	0	0	0	0	0.855	0.944	0.9	0.767	0.999
ATP5PF	MT-ATP6	9606.ENSP00000389649	9606.ENSP00000354632	0	0	0	0	0.164	0.936	0.9	0.509	0.997
ATP5PF	ATP5PB	9606.ENSP00000389649	9606.ENSP00000358737	0	0	0	0	0.776	0.997	0.9	0.886	0.999
ATP5PF	ATP5MD	9606.ENSP00000389649	9606.ENSP00000358840	0	0	0	0	0.688	0.952	0.72	0.196	0.996
ATP5PF	ATP5MC1	9606.ENSP00000389649	9606.ENSP00000377033	0	0	0	0	0.411	0.957	0.8	0.572	0.997
ATP5PF	ATP5F1A	9606.ENSP00000389649	9606.ENSP00000381736	0	0	0	0	0.498	0.984	0.9	0.804	0.999
ATP5PF	ATP5MPL	9606.ENSP00000389649	9606.ENSP00000401770	0	0	0	0	0.456	0.934	0.72	0.259	0.991
ATP5PF	ATP5MC2	9606.ENSP00000389649	9606.ENSP00000499883	0	0	0	0	0.358	0.933	0.8	0.449	0.994
ATP5PO	CD74	9606.ENSP00000290299	9606.ENSP00000009530	0	0	0	0	0.639	0	0	0.102	0.662
ATP5PO	PPP1R15A	9606.ENSP00000290299	9606.ENSP00000200453	0	0	0	0	0.366	0	0	0.199	0.47
ATP5PO	ATP5F1D	9606.ENSP00000290299	9606.ENSP00000215375	0.12	0	0	0	0.897	0.968	0.978	0.834	0.999
ATP5PO	ATP5F1E	9606.ENSP00000290299	9606.ENSP00000243997	0	0	0	0	0.521	0.843	0.944	0.796	0.999
ATP5PO	ATP5F1B	9606.ENSP00000290299	9606.ENSP00000262030	0.061	0	0	0	0.889	0.971	0.944	0.845	0.999
ATP5PO	PRDX5	9606.ENSP00000290299	9606.ENSP00000265462	0	0	0	0	0.32	0	0	0.263	0.477
ATP5PO	MPC2	9606.ENSP00000290299	9606.ENSP00000271373	0	0	0	0	0.358	0.095	0	0.074	0.415
ATP5PO	ATP5MC3	9606.ENSP00000290299	9606.ENSP00000284727	0.086	0	0	0	0.632	0.807	0.705	0.681	0.992
ATP5PO	MT-ND3	9606.ENSP00000290299	9606.ENSP00000355206	0.118	0	0	0	0	0	0	0.413	0.46
ATP5PO	CMPK1	9606.ENSP00000290299	9606.ENSP00000360939	0	0	0	0	0.371	0	0.287	0.161	0.59
ATP5PO	ATP5IF1	9606.ENSP00000290299	9606.ENSP00000335203	0	0	0	0	0.834	0.675	0	0.572	0.974
ATP5PO	ATP5MPL	9606.ENSP00000290299	9606.ENSP00000401770	0	0	0	0	0.423	0.806	0.844	0.448	0.989
ATP5PO	ATP5MC2	9606.ENSP00000290299	9606.ENSP00000499883	0.086	0	0	0	0.637	0.805	0.705	0.558	0.99
ATP5PO	ATP5MC1	9606.ENSP00000290299	9606.ENSP00000377033	0.086	0	0	0	0.633	0.84	0.82	0.558	0.994
ATP5PO	ATP5MD	9606.ENSP00000290299	9606.ENSP00000358840	0	0	0	0	0.652	0.84	0.844	0.529	0.995
ATP5PO	ATP5PF	9606.ENSP00000290299	9606.ENSP00000389649	0	0	0	0	0.897	0.965	0.9	0.85	0.999
ATP5PO	ATP5F1A	9606.ENSP00000290299	9606.ENSP00000381736	0.12	0	0	0	0.958	0.954	0.978	0.954	0.999
ATP5PO	MT-ATP6	9606.ENSP00000290299	9606.ENSP00000354632	0.12	0	0	0	0.858	0.843	0.978	0.617	0.999
ATP5PO	ATP5PD	9606.ENSP00000290299	9606.ENSP00000301587	0	0	0	0	0.959	0.938	0.944	0.907	0.999
ATP5PO	ATP5PB	9606.ENSP00000290299	9606.ENSP00000358737	0	0	0	0	0.959	0.964	0.944	0.866	0.999
ATP5PO	ATP5MG	9606.ENSP00000290299	9606.ENSP00000300688	0	0	0	0	0.763	0.851	0.933	0.636	0.999
ATP5PO	ATP5MF	9606.ENSP00000290299	9606.ENSP00000292475	0	0	0	0	0.844	0.809	0.9	0.755	0.999
ATP5PO	ATP5F1C	9606.ENSP00000290299	9606.ENSP00000349142	0.12	0	0	0	0.937	0.946	0.978	0.81	0.999
ATP5PO	ATP5ME	9606.ENSP00000290299	9606.ENSP00000306003	0	0	0	0	0.824	0.962	0.944	0.758	0.999
B2M	CD74	9606.ENSP00000497910	9606.ENSP00000009530	0	0	0	0	0.223	0	0.54	0.506	0.808
B2M	NFKBIA	9606.ENSP00000497910	9606.ENSP00000216797	0	0	0	0	0.152	0.072	0	0.3	0.401
B2M	CEACAM5	9606.ENSP00000497910	9606.ENSP00000221992	0	0	0	0	0	0.183	0	0.645	0.697
B2M	SRGN	9606.ENSP00000497910	9606.ENSP00000242465	0	0	0	0	0.35	0	0	0.46	0.634
B2M	MT2A	9606.ENSP00000497910	9606.ENSP00000245185	0	0	0	0	0.072	0	0	0.559	0.573
B2M	IRF1	9606.ENSP00000497910	9606.ENSP00000245414	0	0	0	0	0.306	0.045	0	0.418	0.581
B2M	H3-3B	9606.ENSP00000497910	9606.ENSP00000254810	0	0	0	0	0.128	0.098	0	0.344	0.439
B2M	FTH1	9606.ENSP00000497910	9606.ENSP00000273550	0	0	0	0	0.195	0.07	0	0.298	0.428
B2M	CSTB	9606.ENSP00000497910	9606.ENSP00000291568	0	0	0	0	0.076	0	0	0.592	0.607
B2M	FABP1	9606.ENSP00000497910	9606.ENSP00000295834	0	0	0	0	0.055	0	0	0.64	0.645
B2M	CXCL8	9606.ENSP00000497910	9606.ENSP00000306512	0	0	0	0	0.144	0	0	0.689	0.722
B2M	CAV1	9606.ENSP00000497910	9606.ENSP00000339191	0	0	0	0	0.053	0	0	0.505	0.511
B2M	CCL20	9606.ENSP00000497910	9606.ENSP00000351671	0	0	0	0	0.063	0	0	0.447	0.459
B2M	MT-ATP6	9606.ENSP00000497910	9606.ENSP00000354632	0	0	0	0	0	0.305	0	0.195	0.416
B2M	TMSB4X	9606.ENSP00000497910	9606.ENSP00000370010	0	0	0	0	0.278	0.363	0	0.248	0.623
B2M	SAA1	9606.ENSP00000497910	9606.ENSP00000384906	0	0	0	0	0.049	0	0.4	0.399	0.627
B2M	CDKN2A	9606.ENSP00000497910	9606.ENSP00000418915	0	0	0	0	0.042	0.072	0	0.404	0.423
B2M	TFF3	9606.ENSP00000497910	9606.ENSP00000430690	0	0	0	0	0	0	0	0.637	0.637
B2M	UBC	9606.ENSP00000497910	9606.ENSP00000441543	0	0	0	0	0.188	0.089	0	0.492	0.591
B2M	VIM	9606.ENSP00000497910	9606.ENSP00000446007	0	0	0	0	0.127	0.065	0	0.366	0.437
B2M	TNFAIP3	9606.ENSP00000497910	9606.ENSP00000481570	0	0	0	0	0.169	0	0	0.37	0.454
B2M	CCL4	9606.ENSP00000497910	9606.ENSP00000482259	0	0	0	0	0.133	0	0	0.583	0.623
B2M	ISG15	9606.ENSP00000497910	9606.ENSP00000496832	0	0	0	0	0.188	0.068	0	0.359	0.473
B3GNT7	MUC2	9606.ENSP00000287590	9606.ENSP00000494061	0	0	0	0	0.081	0	0.4	0.041	0.425
B3GNT7	MUC12	9606.ENSP00000287590	9606.ENSP00000441929	0	0	0	0	0.107	0.046	0.4	0.108	0.483
CA9	CEACAM5	9606.ENSP00000367608	9606.ENSP00000221992	0	0	0	0	0.042	0	0	0.447	0.447
CA9	ELOB	9606.ENSP00000367608	9606.ENSP00000262306	0	0	0	0	0	0	0	0.556	0.556
CA9	FTH1	9606.ENSP00000367608	9606.ENSP00000273550	0	0	0	0	0	0.053	0	0.499	0.505
CA9	CXCL8	9606.ENSP00000367608	9606.ENSP00000306512	0	0	0	0	0.102	0	0	0.538	0.567
CA9	KRT7	9606.ENSP00000367608	9606.ENSP00000329243	0	0	0	0	0.097	0	0	0.622	0.644
CA9	ELOC	9606.ENSP00000367608	9606.ENSP00000478121	0	0	0	0	0	0	0	0.59	0.59
CALB1	PPP1R1B	9606.ENSP00000265431	9606.ENSP00000254079	0	0	0	0	0.07	0	0	0.592	0.604
CALB1	TFF3	9606.ENSP00000265431	9606.ENSP00000430690	0	0	0	0	0	0	0	0.561	0.561
CAV1	CDH17	9606.ENSP00000339191	9606.ENSP00000027335	0	0	0	0	0.066	0	0	0.419	0.434
CAV1	NFKBIA	9606.ENSP00000339191	9606.ENSP00000216797	0	0	0	0	0.059	0	0	0.447	0.457
CAV1	CAV2	9606.ENSP00000339191	9606.ENSP00000222693	0	0	0.106	0.852	0.794	0.829	0.9	0.985	0.999
CAV1	TMEM59	9606.ENSP00000339191	9606.ENSP00000234831	0	0	0	0	0.055	0	0.4	0.073	0.428
CAV1	HSPB1	9606.ENSP00000339191	9606.ENSP00000248553	0	0	0	0	0.123	0.132	0	0.321	0.438
CAV1	RHOB	9606.ENSP00000339191	9606.ENSP00000272233	0	0	0	0	0.06	0.167	0.5	0.271	0.676
CAV1	CXADR	9606.ENSP00000339191	9606.ENSP00000284878	0	0	0	0	0.059	0.094	0	0.45	0.49
CAV1	IGFBP6	9606.ENSP00000339191	9606.ENSP00000301464	0	0	0	0	0.334	0	0	0.151	0.41
CAV1	LGALS4	9606.ENSP00000339191	9606.ENSP00000302100	0	0	0	0	0.067	0	0	0.456	0.47
CAV1	CXCL8	9606.ENSP00000339191	9606.ENSP00000306512	0	0	0	0	0.042	0	0	0.4	0.4
CAV1	CAVIN3	9606.ENSP00000339191	9606.ENSP00000307292	0	0	0	0	0.256	0.51	0	0.805	0.922
CAV1	CDKN2A	9606.ENSP00000339191	9606.ENSP00000418915	0	0	0	0	0.06	0	0	0.395	0.406
CAV1	SELENOS	9606.ENSP00000339191	9606.ENSP00000381282	0	0	0	0	0.162	0.292	0	0.097	0.418
CAV1	S100A4	9606.ENSP00000339191	9606.ENSP00000357704	0	0	0	0	0.081	0	0	0.404	0.429
CAV1	PLAU	9606.ENSP00000339191	9606.ENSP00000361850	0	0	0	0	0.137	0	0	0.367	0.43
CAV1	ANXA1	9606.ENSP00000339191	9606.ENSP00000366109	0	0	0	0	0.138	0	0	0.373	0.437
CAV1	VIM	9606.ENSP00000339191	9606.ENSP00000446007	0	0	0	0	0.14	0	0	0.375	0.44
CAV1	CCL4	9606.ENSP00000339191	9606.ENSP00000482259	0	0	0	0	0	0	0	0.478	0.478
CAV1	B2M	9606.ENSP00000339191	9606.ENSP00000497910	0	0	0	0	0.053	0	0	0.505	0.511
CAV1	ATP1A1	9606.ENSP00000339191	9606.ENSP00000445306	0	0	0	0	0.059	0.13	0	0.484	0.542
CAV1	AKAP12	9606.ENSP00000339191	9606.ENSP00000384537	0	0	0	0	0.18	0.127	0.4	0.236	0.627
CAV2	GMDS	9606.ENSP00000222693	9606.ENSP00000370194	0	0	0	0	0	0	0	0.403	0.403
CAV2	CXADR	9606.ENSP00000222693	9606.ENSP00000284878	0	0	0	0	0.045	0	0	0.469	0.471
CAV2	CAVIN3	9606.ENSP00000222693	9606.ENSP00000307292	0	0	0	0	0.155	0	0	0.593	0.642
CAV2	CAV1	9606.ENSP00000222693	9606.ENSP00000339191	0	0	0.106	0.852	0.794	0.829	0.9	0.985	0.999
CAVIN3	CAV2	9606.ENSP00000307292	9606.ENSP00000222693	0	0	0	0	0.155	0	0	0.593	0.642
CAVIN3	CAV1	9606.ENSP00000307292	9606.ENSP00000339191	0	0	0	0	0.256	0.51	0	0.805	0.922
CCL20	NFKBIA	9606.ENSP00000351671	9606.ENSP00000216797	0	0	0	0	0.139	0.095	0	0.474	0.554
CCL20	EREG	9606.ENSP00000351671	9606.ENSP00000244869	0	0	0	0	0.21	0	0	0.278	0.405
CCL20	IRF1	9606.ENSP00000351671	9606.ENSP00000245414	0	0	0	0	0.085	0.048	0	0.39	0.422
CCL20	IER3	9606.ENSP00000351671	9606.ENSP00000259874	0	0	0	0	0.246	0	0	0.245	0.406
CCL20	CXCL3	9606.ENSP00000351671	9606.ENSP00000296026	0	0	0	0	0.546	0	0.5	0.802	0.951
CCL20	CXCL8	9606.ENSP00000351671	9606.ENSP00000306512	0	0	0	0	0.485	0	0.5	0.791	0.941
CCL20	KRT17	9606.ENSP00000351671	9606.ENSP00000308452	0	0	0	0	0.08	0.095	0	0.433	0.486
CCL20	SOCS3	9606.ENSP00000351671	9606.ENSP00000330341	0	0	0	0	0.126	0	0	0.376	0.431
CCL20	KRT6A	9606.ENSP00000351671	9606.ENSP00000369317	0	0	0	0	0.049	0.095	0	0.392	0.431
CCL20	B2M	9606.ENSP00000351671	9606.ENSP00000497910	0	0	0	0	0.063	0	0	0.447	0.459
CCL20	SAA1	9606.ENSP00000351671	9606.ENSP00000384906	0	0	0	0	0.084	0	0	0.56	0.579
CCL20	TNFAIP3	9606.ENSP00000351671	9606.ENSP00000481570	0	0	0	0	0.478	0	0	0.447	0.698
CCL20	CCL4	9606.ENSP00000351671	9606.ENSP00000482259	0	0	0	0	0.174	0	0.5	0.866	0.94
CCL20	CXCL2	9606.ENSP00000351671	9606.ENSP00000427279	0	0	0	0	0.44	0	0.5	0.842	0.951
CCL20	CXCL1	9606.ENSP00000351671	9606.ENSP00000379110	0	0	0	0	0.521	0	0.5	0.929	0.981
CCL4	CD74	9606.ENSP00000482259	9606.ENSP00000009530	0	0	0	0	0.21	0	0	0.371	0.482
CCL4	NFKBIA	9606.ENSP00000482259	9606.ENSP00000216797	0	0	0	0	0.15	0	0	0.448	0.51
CCL4	IRF1	9606.ENSP00000482259	9606.ENSP00000245414	0	0	0	0	0.179	0	0	0.655	0.704
CCL4	CXCL3	9606.ENSP00000482259	9606.ENSP00000296026	0	0	0	0	0.203	0	0.5	0.613	0.832
CCL4	CXCL8	9606.ENSP00000482259	9606.ENSP00000306512	0	0	0	0	0.282	0	0.5	0.969	0.988
CCL4	SOCS3	9606.ENSP00000482259	9606.ENSP00000330341	0	0	0	0	0.076	0	0	0.4	0.421
CCL4	CAV1	9606.ENSP00000482259	9606.ENSP00000339191	0	0	0	0	0	0	0	0.478	0.478
CCL4	PLAUR	9606.ENSP00000482259	9606.ENSP00000339328	0	0	0	0	0.122	0	0	0.392	0.443
CCL4	ATF3	9606.ENSP00000482259	9606.ENSP00000344352	0	0	0	0	0.097	0	0	0.366	0.403
CCL4	CCL20	9606.ENSP00000482259	9606.ENSP00000351671	0	0	0	0	0.174	0	0.5	0.866	0.94
CCL4	CXCL1	9606.ENSP00000482259	9606.ENSP00000379110	0	0	0	0	0.133	0	0.5	0.875	0.941
CCL4	CXCL2	9606.ENSP00000482259	9606.ENSP00000427279	0	0	0	0	0.164	0	0.5	0.723	0.874
CCL4	TNFAIP3	9606.ENSP00000482259	9606.ENSP00000481570	0	0	0	0	0.242	0	0	0.37	0.502
CCL4	ISG15	9606.ENSP00000482259	9606.ENSP00000496832	0	0	0	0	0.094	0	0	0.396	0.429
CCL4	B2M	9606.ENSP00000482259	9606.ENSP00000497910	0	0	0	0	0.133	0	0	0.583	0.623
CD24	OLFM4	9606.ENSP00000481841	9606.ENSP00000219022	0	0	0	0	0.126	0	0	0.355	0.412
CD24	SOX4	9606.ENSP00000481841	9606.ENSP00000244745	0	0	0	0	0.109	0	0	0.408	0.45
CD24	CXCL8	9606.ENSP00000481841	9606.ENSP00000306512	0	0	0	0	0.059	0	0	0.397	0.408
CD24	VIM	9606.ENSP00000481841	9606.ENSP00000446007	0	0	0	0	0	0	0	0.512	0.512
CD74	MT-ND3	9606.ENSP00000009530	9606.ENSP00000355206	0	0	0	0	0.209	0	0	0.314	0.434
CD74	HSPA6	9606.ENSP00000009530	9606.ENSP00000310219	0.053	0	0	0	0.176	0.262	0	0.139	0.438
CD74	CDX1	9606.ENSP00000009530	9606.ENSP00000231656	0	0	0	0	0.069	0	0	0.43	0.447
CD74	KIF5B	9606.ENSP00000009530	9606.ENSP00000307078	0	0	0	0	0	0	0	0.448	0.448
CD74	FCGBP	9606.ENSP00000009530	9606.ENSP00000481056	0	0	0	0	0.185	0.293	0	0.12	0.448
CD74	ATP5F1D	9606.ENSP00000009530	9606.ENSP00000215375	0	0	0	0	0.3	0	0	0.268	0.466
CD74	PLAAT4	9606.ENSP00000009530	9606.ENSP00000255688	0.053	0	0	0	0.281	0.179	0	0.161	0.468
CD74	CMPK1	9606.ENSP00000009530	9606.ENSP00000360939	0.058	0	0	0	0.4	0	0	0.138	0.47
CD74	CXCL8	9606.ENSP00000009530	9606.ENSP00000306512	0	0	0	0	0.077	0	0	0.459	0.48
CD74	CCL4	9606.ENSP00000009530	9606.ENSP00000482259	0	0	0	0	0.21	0	0	0.371	0.482
CD74	ATP5F1B	9606.ENSP00000009530	9606.ENSP00000262030	0	0	0	0	0.385	0.091	0	0.15	0.484
CD74	IRF1	9606.ENSP00000009530	9606.ENSP00000245414	0	0	0	0	0.217	0.062	0	0.376	0.501
CD74	ATP5MC1	9606.ENSP00000009530	9606.ENSP00000377033	0.057	0	0	0	0.446	0	0	0.166	0.526
CD74	ATP5MC3	9606.ENSP00000009530	9606.ENSP00000284727	0.057	0	0	0	0.446	0	0	0.166	0.526
CD74	IFITM3	9606.ENSP00000009530	9606.ENSP00000382707	0	0	0	0	0.076	0.193	0	0.421	0.531
CD74	ATP5MC2	9606.ENSP00000009530	9606.ENSP00000499883	0.057	0	0	0	0.457	0	0	0.166	0.536
CD74	MUC2	9606.ENSP00000009530	9606.ENSP00000494061	0	0	0	0	0.127	0.293	0	0.324	0.546
CD74	HSPA1B	9606.ENSP00000009530	9606.ENSP00000364801	0.053	0	0	0	0.124	0.412	0	0.223	0.57
CD74	MT-ATP6	9606.ENSP00000009530	9606.ENSP00000354632	0.109	0	0	0	0.396	0	0	0.293	0.586
CD74	UBC	9606.ENSP00000009530	9606.ENSP00000441543	0	0	0	0	0.296	0.418	0	0.118	0.607
CD74	ATP5PO	9606.ENSP00000009530	9606.ENSP00000290299	0	0	0	0	0.639	0	0	0.102	0.662
CD74	SELENOP	9606.ENSP00000009530	9606.ENSP00000425915	0	0	0	0	0.063	0.631	0	0.18	0.691
CD74	CTSC	9606.ENSP00000009530	9606.ENSP00000227266	0	0	0	0	0.132	0	0.4	0.467	0.699
CD74	ISG15	9606.ENSP00000009530	9606.ENSP00000496832	0	0	0	0	0.309	0.418	0	0.345	0.714
CD74	B2M	9606.ENSP00000009530	9606.ENSP00000497910	0	0	0	0	0.223	0	0.54	0.506	0.808
CD74	ATP5F1C	9606.ENSP00000009530	9606.ENSP00000349142	0	0	0	0	0.798	0.091	0	0.197	0.839
CD74	RPS4Y1	9606.ENSP00000009530	9606.ENSP00000250784	0.069	0	0	0	0.655	0.577	0	0.119	0.864
CD74	ATP5F1A	9606.ENSP00000009530	9606.ENSP00000381736	0	0	0	0	0.786	0.091	0	0.362	0.865
CD74	RPL22L1	9606.ENSP00000009530	9606.ENSP00000346080	0	0	0	0	0.535	0.748	0	0.248	0.904
CD74	RACK1	9606.ENSP00000009530	9606.ENSP00000426909	0	0	0	0	0.831	0.838	0	0.216	0.976
CD74	RPS17	9606.ENSP00000009530	9606.ENSP00000498019	0	0	0	0	0.829	0.842	0	0.282	0.978
CDA	ELOB	9606.ENSP00000364212	9606.ENSP00000262306	0	0	0	0	0.042	0	0	0.426	0.426
CDA	CMPK1	9606.ENSP00000364212	9606.ENSP00000360939	0.078	0	0	0	0	0	0.155	0.546	0.616
CDA	TYMP	9606.ENSP00000364212	9606.ENSP00000379038	0.231	0	0.418	0	0.311	0	0.98	0.717	0.997
CDH17	VIM	9606.ENSP00000027335	9606.ENSP00000446007	0	0	0	0	0	0	0	0.4	0.4
CDH17	CDKN2A	9606.ENSP00000027335	9606.ENSP00000418915	0	0	0	0	0	0.046	0	0.399	0.402
CDH17	CLDN4	9606.ENSP00000027335	9606.ENSP00000409544	0	0	0	0	0.057	0	0	0.4	0.41
CDH17	MARCKSL1	9606.ENSP00000027335	9606.ENSP00000362638	0	0	0	0	0	0	0	0.431	0.431
CDH17	CAV1	9606.ENSP00000027335	9606.ENSP00000339191	0	0	0	0	0.066	0	0	0.419	0.434
CDH17	HSPB1	9606.ENSP00000027335	9606.ENSP00000248553	0	0	0	0	0	0	0	0.486	0.486
CDH17	CDX1	9606.ENSP00000027335	9606.ENSP00000231656	0	0	0	0	0.261	0	0	0.427	0.558
CDH17	ANXA1	9606.ENSP00000027335	9606.ENSP00000366109	0	0	0	0	0	0	0	0.665	0.665
CDH17	LIMA1	9606.ENSP00000027335	9606.ENSP00000378400	0	0	0	0	0.044	0	0	0.712	0.712
CDH17	LGALS4	9606.ENSP00000027335	9606.ENSP00000302100	0	0	0	0	0.314	0	0	0.668	0.762
CDH17	OLFM4	9606.ENSP00000027335	9606.ENSP00000219022	0	0	0	0	0.08	0	0	0.819	0.826
CDKN2A	CDH17	9606.ENSP00000418915	9606.ENSP00000027335	0	0	0	0	0	0.046	0	0.399	0.402
CDKN2A	GADD45B	9606.ENSP00000418915	9606.ENSP00000215631	0	0	0	0	0	0	0	0.526	0.526
CDKN2A	CEACAM5	9606.ENSP00000418915	9606.ENSP00000221992	0	0	0	0	0	0	0	0.506	0.506
CDKN2A	SOX4	9606.ENSP00000418915	9606.ENSP00000244745	0	0	0	0	0	0.188	0	0.569	0.635
CDKN2A	NOP53	9606.ENSP00000418915	9606.ENSP00000246802	0	0	0	0	0.055	0.292	0	0.202	0.419
CDKN2A	H3-3B	9606.ENSP00000418915	9606.ENSP00000254810	0	0	0	0	0.042	0.078	0.5	0.666	0.832
CDKN2A	ELOB	9606.ENSP00000418915	9606.ENSP00000262306	0	0	0	0	0.044	0.378	0	0.154	0.453
CDKN2A	RHOB	9606.ENSP00000418915	9606.ENSP00000272233	0	0	0	0	0.046	0.208	0	0.278	0.407
CDKN2A	CXCL8	9606.ENSP00000418915	9606.ENSP00000306512	0	0	0	0	0.055	0	0	0.507	0.514
CDKN2A	PMAIP1	9606.ENSP00000418915	9606.ENSP00000326119	0	0	0	0	0.047	0	0	0.506	0.509
CDKN2A	KRT7	9606.ENSP00000418915	9606.ENSP00000329243	0	0	0	0	0.062	0.099	0	0.583	0.617
CDKN2A	IDH2	9606.ENSP00000418915	9606.ENSP00000331897	0	0	0	0	0	0.073	0.105	0.621	0.658
CDKN2A	CAV1	9606.ENSP00000418915	9606.ENSP00000339191	0	0	0	0	0.06	0	0	0.395	0.406
CDKN2A	ARL4A	9606.ENSP00000418915	9606.ENSP00000379898	0	0	0	0	0.046	0.102	0	0.657	0.68
CDKN2A	VIM	9606.ENSP00000418915	9606.ENSP00000446007	0	0	0	0	0	0	0	0.42	0.42
CDKN2A	B2M	9606.ENSP00000418915	9606.ENSP00000497910	0	0	0	0	0.042	0.072	0	0.404	0.423
CDKN2A	UBC	9606.ENSP00000418915	9606.ENSP00000441543	0	0	0	0	0	0.273	0.5	0.198	0.683
CDX1	CD74	9606.ENSP00000231656	9606.ENSP00000009530	0	0	0	0	0.069	0	0	0.43	0.447
CDX1	CDH17	9606.ENSP00000231656	9606.ENSP00000027335	0	0	0	0	0.261	0	0	0.427	0.558
CDX1	REG4	9606.ENSP00000231656	9606.ENSP00000346158	0	0	0	0	0.186	0.046	0	0.379	0.476
CDX1	MUC2	9606.ENSP00000231656	9606.ENSP00000494061	0	0	0	0	0.197	0	0	0.447	0.536
CDX1	TFF3	9606.ENSP00000231656	9606.ENSP00000430690	0	0	0	0	0.099	0	0	0.526	0.555
CEACAM5	OLFM4	9606.ENSP00000221992	9606.ENSP00000219022	0	0	0	0	0.069	0	0	0.46	0.476
CEACAM5	LY6E	9606.ENSP00000221992	9606.ENSP00000428572	0	0	0	0	0	0	0.4	0.069	0.417
CEACAM5	CXCL8	9606.ENSP00000221992	9606.ENSP00000306512	0	0	0	0	0.055	0	0	0.418	0.426
CEACAM5	TFF1	9606.ENSP00000221992	9606.ENSP00000291527	0	0	0	0	0.245	0	0	0.271	0.426
CEACAM5	AGR2	9606.ENSP00000221992	9606.ENSP00000391490	0	0	0	0	0.27	0	0	0.246	0.426
CEACAM5	CA9	9606.ENSP00000221992	9606.ENSP00000367608	0	0	0	0	0.042	0	0	0.447	0.447
CEACAM5	CDKN2A	9606.ENSP00000221992	9606.ENSP00000418915	0	0	0	0	0	0	0	0.506	0.506
CEACAM5	PIGR	9606.ENSP00000221992	9606.ENSP00000348888	0	0	0	0	0.166	0.071	0	0.479	0.561
CEACAM5	MUC2	9606.ENSP00000221992	9606.ENSP00000494061	0	0	0	0	0.129	0	0	0.572	0.611
CEACAM5	B2M	9606.ENSP00000221992	9606.ENSP00000497910	0	0	0	0	0	0.183	0	0.645	0.697
CEACAM5	KRT7	9606.ENSP00000221992	9606.ENSP00000329243	0	0	0	0	0.042	0	0	0.883	0.883
CENPX	H3-3B	9606.ENSP00000464357	9606.ENSP00000254810	0	0	0	0	0.049	0.066	0	0.531	0.547
CENPX	UBC	9606.ENSP00000464357	9606.ENSP00000441543	0	0	0	0	0	0.331	0.5	0.047	0.653
CKB	ELOB	9606.ENSP00000299198	9606.ENSP00000262306	0	0	0	0	0.062	0.8	0	0.253	0.847
CKB	IDH2	9606.ENSP00000299198	9606.ENSP00000331897	0	0	0	0	0.08	0	0	0.489	0.51
CKB	TPM1	9606.ENSP00000299198	9606.ENSP00000351022	0	0	0	0	0.103	0.448	0	0.187	0.563
CKB	ALDOA	9606.ENSP00000299198	9606.ENSP00000496166	0	0	0	0	0.102	0.439	0	0.247	0.587
CKB	ELOC	9606.ENSP00000299198	9606.ENSP00000478121	0	0	0	0	0.042	0.8	0	0.235	0.84
CLDN4	CDH17	9606.ENSP00000409544	9606.ENSP00000027335	0	0	0	0	0.057	0	0	0.4	0.41
CLDN4	KRT7	9606.ENSP00000409544	9606.ENSP00000329243	0	0	0	0	0.188	0.071	0	0.383	0.495
CLDN4	VIM	9606.ENSP00000409544	9606.ENSP00000446007	0	0	0	0	0	0	0	0.4	0.4
CLDN4	MUC2	9606.ENSP00000409544	9606.ENSP00000494061	0	0	0	0	0.042	0	0	0.449	0.45
CMPK1	CD74	9606.ENSP00000360939	9606.ENSP00000009530	0.058	0	0	0	0.4	0	0	0.138	0.47
CMPK1	ATP5F1D	9606.ENSP00000360939	9606.ENSP00000215375	0.042	0	0	0	0.107	0	0.402	0.091	0.473
CMPK1	ATP5MC3	9606.ENSP00000360939	9606.ENSP00000284727	0.053	0	0	0	0.244	0	0.229	0.092	0.431
CMPK1	ATP5PO	9606.ENSP00000360939	9606.ENSP00000290299	0	0	0	0	0.371	0	0.287	0.161	0.59
CMPK1	ATP5F1C	9606.ENSP00000360939	9606.ENSP00000349142	0	0	0	0	0.491	0	0.402	0.186	0.73
CMPK1	MT-ATP6	9606.ENSP00000360939	9606.ENSP00000354632	0.07	0	0	0	0.274	0	0.402	0.102	0.588
CMPK1	ATP5MC1	9606.ENSP00000360939	9606.ENSP00000377033	0.053	0	0	0	0.244	0	0.229	0.092	0.431
CMPK1	ATP5MC2	9606.ENSP00000360939	9606.ENSP00000499883	0.053	0	0	0	0.244	0	0.229	0.092	0.431
CMPK1	CDA	9606.ENSP00000360939	9606.ENSP00000364212	0.078	0	0	0	0	0	0.155	0.546	0.616
CMPK1	ATP5F1A	9606.ENSP00000360939	9606.ENSP00000381736	0	0	0	0	0.38	0	0.402	0.247	0.696
COPS9	ATP5MD	9606.ENSP00000304147	9606.ENSP00000358840	0	0	0	0	0.538	0	0	0	0.538
CST6	CTSC	9606.ENSP00000311313	9606.ENSP00000227266	0	0	0	0	0.104	0.168	0	0.266	0.405
CSTB	MT2A	9606.ENSP00000291568	9606.ENSP00000245185	0	0	0	0	0.062	0	0	0.737	0.742
CSTB	TFF1	9606.ENSP00000291568	9606.ENSP00000291527	0	0	0	0	0	0	0	0.524	0.524
CSTB	B2M	9606.ENSP00000291568	9606.ENSP00000497910	0	0	0	0	0.076	0	0	0.592	0.607
CSTB	RACK1	9606.ENSP00000291568	9606.ENSP00000426909	0	0	0	0	0.057	0.049	0	0.647	0.656
CTSC	CD74	9606.ENSP00000227266	9606.ENSP00000009530	0	0	0	0	0.132	0	0.4	0.467	0.699
CTSC	CST6	9606.ENSP00000227266	9606.ENSP00000311313	0	0	0	0	0.104	0.168	0	0.266	0.405
CTSC	SRGN	9606.ENSP00000227266	9606.ENSP00000242465	0	0	0	0	0.159	0	0	0.341	0.422
CXADR	CAV2	9606.ENSP00000284878	9606.ENSP00000222693	0	0	0	0	0.045	0	0	0.469	0.471
CXADR	RACK1	9606.ENSP00000284878	9606.ENSP00000426909	0	0	0	0	0	0	0	0.421	0.42
CXADR	CAV1	9606.ENSP00000284878	9606.ENSP00000339191	0	0	0	0	0.059	0.094	0	0.45	0.49
CXCL1	NFKBIA	9606.ENSP00000379110	9606.ENSP00000216797	0	0	0	0	0.228	0	0	0.583	0.665
CXCL1	SRGN	9606.ENSP00000379110	9606.ENSP00000242465	0	0	0	0	0.118	0	0	0.436	0.481
CXCL1	EREG	9606.ENSP00000379110	9606.ENSP00000244869	0	0	0	0	0.133	0	0	0.404	0.461
CXCL1	IRF1	9606.ENSP00000379110	9606.ENSP00000245414	0	0	0	0	0.14	0	0	0.413	0.474
CXCL1	IER3	9606.ENSP00000379110	9606.ENSP00000259874	0	0	0	0	0.283	0	0	0.312	0.485
CXCL1	CXCL3	9606.ENSP00000379110	9606.ENSP00000296026	0	0	0.051	0.978	0.77	0.61	0.9	0.687	0.996
CXCL1	CXCL8	9606.ENSP00000379110	9606.ENSP00000306512	0	0	0	0.873	0.804	0	0.4	0.669	0.957
CXCL1	SOCS3	9606.ENSP00000379110	9606.ENSP00000330341	0	0	0	0	0.274	0	0	0.635	0.724
CXCL1	PLAUR	9606.ENSP00000379110	9606.ENSP00000339328	0	0	0	0	0.227	0	0	0.511	0.605
CXCL1	CCL20	9606.ENSP00000379110	9606.ENSP00000351671	0	0	0	0	0.521	0	0.5	0.929	0.981
CXCL1	PLAU	9606.ENSP00000379110	9606.ENSP00000361850	0	0	0	0	0.186	0	0	0.398	0.489
CXCL1	ANXA1	9606.ENSP00000379110	9606.ENSP00000366109	0	0	0	0	0.108	0	0	0.558	0.589
CXCL1	SAA1	9606.ENSP00000379110	9606.ENSP00000384906	0	0	0	0	0.11	0	0	0.373	0.418
CXCL1	TNFAIP3	9606.ENSP00000379110	9606.ENSP00000481570	0	0	0	0	0.362	0	0	0.433	0.622
CXCL1	CCL4	9606.ENSP00000379110	9606.ENSP00000482259	0	0	0	0	0.133	0	0.5	0.875	0.941
CXCL1	CXCL2	9606.ENSP00000379110	9606.ENSP00000427279	0	0	0.051	0.979	0.779	0.61	0.9	0.616	0.996
CXCL2	NFKBIA	9606.ENSP00000427279	9606.ENSP00000216797	0	0	0	0	0.397	0	0	0.493	0.681
CXCL2	DUSP1	9606.ENSP00000427279	9606.ENSP00000239223	0	0	0	0	0.26	0	0	0.35	0.498
CXCL2	EREG	9606.ENSP00000427279	9606.ENSP00000244869	0	0	0	0	0.211	0	0	0.337	0.454
CXCL2	IRF1	9606.ENSP00000427279	9606.ENSP00000245414	0	0	0	0	0.167	0	0	0.376	0.459
CXCL2	FOSB	9606.ENSP00000427279	9606.ENSP00000245919	0	0	0	0	0.261	0	0	0.311	0.469
CXCL2	IER3	9606.ENSP00000427279	9606.ENSP00000259874	0	0	0	0	0.277	0	0	0.37	0.525
CXCL2	CXCL3	9606.ENSP00000427279	9606.ENSP00000296026	0	0	0.051	0.979	0.781	0.61	0.9	0.555	0.995
CXCL2	CXCL8	9606.ENSP00000427279	9606.ENSP00000306512	0	0	0.062	0.87	0.794	0	0.4	0.866	0.982
CXCL2	SOCS3	9606.ENSP00000427279	9606.ENSP00000330341	0	0	0	0	0.363	0	0	0.395	0.599
CXCL2	ATF3	9606.ENSP00000427279	9606.ENSP00000344352	0	0	0	0	0.301	0	0	0.37	0.541
CXCL2	CCL20	9606.ENSP00000427279	9606.ENSP00000351671	0	0	0	0	0.44	0	0.5	0.842	0.951
CXCL2	PLAU	9606.ENSP00000427279	9606.ENSP00000361850	0	0	0	0	0.126	0	0	0.553	0.593
CXCL2	ANXA1	9606.ENSP00000427279	9606.ENSP00000366109	0	0	0	0	0.094	0	0	0.486	0.514
CXCL2	CXCL1	9606.ENSP00000427279	9606.ENSP00000379110	0	0	0.051	0.979	0.779	0.61	0.9	0.616	0.996
CXCL2	KLF6	9606.ENSP00000427279	9606.ENSP00000419923	0	0	0	0	0.095	0.292	0	0.159	0.414
CXCL2	ZFP36	9606.ENSP00000427279	9606.ENSP00000471239	0	0	0	0	0.259	0	0	0.277	0.441
CXCL2	TNFAIP3	9606.ENSP00000427279	9606.ENSP00000481570	0	0	0	0	0.482	0	0	0.479	0.718
CXCL2	CCL4	9606.ENSP00000427279	9606.ENSP00000482259	0	0	0	0	0.164	0	0.5	0.723	0.874
CXCL3	NFKBIA	9606.ENSP00000296026	9606.ENSP00000216797	0	0	0	0	0.213	0	0	0.354	0.47
CXCL3	EREG	9606.ENSP00000296026	9606.ENSP00000244869	0	0	0	0	0.257	0	0	0.312	0.467
CXCL3	IER3	9606.ENSP00000296026	9606.ENSP00000259874	0	0	0	0	0.248	0	0	0.248	0.41
CXCL3	SOCS3	9606.ENSP00000296026	9606.ENSP00000330341	0	0	0	0	0.272	0	0	0.291	0.462
CXCL3	SAA1	9606.ENSP00000296026	9606.ENSP00000384906	0	0	0	0	0.088	0	0	0.525	0.548
CXCL3	TNFAIP3	9606.ENSP00000296026	9606.ENSP00000481570	0	0	0	0	0.36	0	0	0.399	0.599
CXCL3	CCL4	9606.ENSP00000296026	9606.ENSP00000482259	0	0	0	0	0.203	0	0.5	0.613	0.832
CXCL3	CXCL8	9606.ENSP00000296026	9606.ENSP00000306512	0	0	0	0.86	0.652	0	0.4	0.54	0.895
CXCL3	CCL20	9606.ENSP00000296026	9606.ENSP00000351671	0	0	0	0	0.546	0	0.5	0.802	0.951
CXCL3	CXCL2	9606.ENSP00000296026	9606.ENSP00000427279	0	0	0.051	0.979	0.781	0.61	0.9	0.555	0.995
CXCL3	CXCL1	9606.ENSP00000296026	9606.ENSP00000379110	0	0	0.051	0.978	0.77	0.61	0.9	0.687	0.996
CXCL8	CD74	9606.ENSP00000306512	9606.ENSP00000009530	0	0	0	0	0.077	0	0	0.459	0.48
CXCL8	PPP1R15A	9606.ENSP00000306512	9606.ENSP00000200453	0	0	0	0	0.27	0	0	0.224	0.409
CXCL8	GADD45B	9606.ENSP00000306512	9606.ENSP00000215631	0	0	0	0	0.135	0	0	0.477	0.528
CXCL8	NFKBIA	9606.ENSP00000306512	9606.ENSP00000216797	0	0	0	0	0.45	0	0	0.803	0.887
CXCL8	CEACAM5	9606.ENSP00000306512	9606.ENSP00000221992	0	0	0	0	0.055	0	0	0.418	0.426
CXCL8	IGFBP2	9606.ENSP00000306512	9606.ENSP00000233809	0	0	0	0	0	0	0	0.581	0.581
CXCL8	DUSP1	9606.ENSP00000306512	9606.ENSP00000239223	0	0	0	0	0.14	0	0	0.478	0.531
CXCL8	EREG	9606.ENSP00000306512	9606.ENSP00000244869	0	0	0	0	0.172	0	0	0.348	0.437
CXCL8	IRF1	9606.ENSP00000306512	9606.ENSP00000245414	0	0	0	0	0.143	0	0	0.523	0.575
CXCL8	FOSB	9606.ENSP00000306512	9606.ENSP00000245919	0	0	0	0	0.161	0	0	0.35	0.431
CXCL8	H3-3B	9606.ENSP00000306512	9606.ENSP00000254810	0	0	0	0	0.069	0	0	0.445	0.461
CXCL8	IER3	9606.ENSP00000306512	9606.ENSP00000259874	0	0	0	0	0.393	0	0	0.296	0.554
CXCL8	UBE2S	9606.ENSP00000306512	9606.ENSP00000264552	0	0	0	0	0.056	0	0.4	0.112	0.453
CXCL8	CXCL3	9606.ENSP00000306512	9606.ENSP00000296026	0	0	0	0.86	0.652	0	0.4	0.54	0.895
CXCL8	CAV1	9606.ENSP00000306512	9606.ENSP00000339191	0	0	0	0	0.042	0	0	0.4	0.4
CXCL8	CD24	9606.ENSP00000306512	9606.ENSP00000481841	0	0	0	0	0.059	0	0	0.397	0.408
CXCL8	TYMP	9606.ENSP00000306512	9606.ENSP00000379038	0	0	0	0	0.084	0	0	0.392	0.419
CXCL8	S100A4	9606.ENSP00000306512	9606.ENSP00000357704	0	0	0	0	0.12	0	0	0.377	0.428
CXCL8	MUC2	9606.ENSP00000306512	9606.ENSP00000494061	0	0	0	0	0	0	0	0.432	0.432
CXCL8	UBE2C	9606.ENSP00000306512	9606.ENSP00000348838	0	0	0	0	0.042	0	0.4	0.126	0.453
CXCL8	ATF3	9606.ENSP00000306512	9606.ENSP00000344352	0	0	0	0	0.135	0	0	0.393	0.453
CXCL8	KLF6	9606.ENSP00000306512	9606.ENSP00000419923	0	0	0	0	0.097	0.292	0	0.222	0.459
CXCL8	CDKN2A	9606.ENSP00000306512	9606.ENSP00000418915	0	0	0	0	0.055	0	0	0.507	0.514
CXCL8	ISG15	9606.ENSP00000306512	9606.ENSP00000496832	0	0	0	0	0.12	0	0	0.495	0.537
CXCL8	SOCS3	9606.ENSP00000306512	9606.ENSP00000330341	0	0	0	0	0.13	0	0	0.506	0.552
CXCL8	CA9	9606.ENSP00000306512	9606.ENSP00000367608	0	0	0	0	0.102	0	0	0.538	0.567
CXCL8	PIGR	9606.ENSP00000306512	9606.ENSP00000348888	0	0	0	0	0.042	0	0	0.571	0.571
CXCL8	ZFP36	9606.ENSP00000306512	9606.ENSP00000471239	0	0	0	0	0.144	0.292	0	0.349	0.571
CXCL8	PLA2G2A	9606.ENSP00000306512	9606.ENSP00000383364	0	0	0	0	0	0	0	0.587	0.587
CXCL8	PLAUR	9606.ENSP00000306512	9606.ENSP00000339328	0	0	0	0	0.382	0	0	0.447	0.643
CXCL8	HSPA1B	9606.ENSP00000306512	9606.ENSP00000364801	0	0	0	0	0.051	0	0	0.641	0.645
CXCL8	B2M	9606.ENSP00000306512	9606.ENSP00000497910	0	0	0	0	0.144	0	0	0.689	0.722
CXCL8	TNFAIP3	9606.ENSP00000306512	9606.ENSP00000481570	0	0	0	0	0.49	0	0	0.509	0.738
CXCL8	PLAU	9606.ENSP00000306512	9606.ENSP00000361850	0	0	0	0	0.2	0	0	0.719	0.765
CXCL8	ANXA1	9606.ENSP00000306512	9606.ENSP00000366109	0	0	0	0	0.199	0	0.5	0.606	0.828
CXCL8	SAA1	9606.ENSP00000306512	9606.ENSP00000384906	0	0	0	0	0.067	0	0.5	0.72	0.857
CXCL8	CCL20	9606.ENSP00000306512	9606.ENSP00000351671	0	0	0	0	0.485	0	0.5	0.791	0.941
CXCL8	CXCL1	9606.ENSP00000306512	9606.ENSP00000379110	0	0	0	0.873	0.804	0	0.4	0.669	0.957
CXCL8	CXCL2	9606.ENSP00000306512	9606.ENSP00000427279	0	0	0.062	0.87	0.794	0	0.4	0.866	0.982
CXCL8	CCL4	9606.ENSP00000306512	9606.ENSP00000482259	0	0	0	0	0.282	0	0.5	0.969	0.988
DDIT4	NFKBIA	9606.ENSP00000307305	9606.ENSP00000216797	0	0	0	0	0.169	0	0	0.436	0.511
DDIT4	ATF3	9606.ENSP00000307305	9606.ENSP00000344352	0	0	0	0	0.088	0	0	0.399	0.429
DDIT4	PLAU	9606.ENSP00000307305	9606.ENSP00000361850	0	0	0	0	0.047	0	0	0.458	0.461
DDIT4	KLF6	9606.ENSP00000307305	9606.ENSP00000419923	0	0	0	0	0.062	0	0	0.454	0.465
DDIT4	TSC22D3	9606.ENSP00000307305	9606.ENSP00000361458	0	0	0	0	0.266	0	0	0.399	0.54
DNAJB1	TMEM59	9606.ENSP00000254322	9606.ENSP00000234831	0.041	0	0	0	0.242	0.256	0.162	0.116	0.526
DNAJB1	HSPB1	9606.ENSP00000254322	9606.ENSP00000248553	0	0	0	0	0.257	0.054	0	0.859	0.892
DNAJB1	JUND	9606.ENSP00000254322	9606.ENSP00000252818	0	0	0	0	0.1	0.299	0	0.166	0.427
DNAJB1	ATF3	9606.ENSP00000254322	9606.ENSP00000344352	0	0	0	0	0.105	0.094	0	0.374	0.448
DNAJB1	PLAAT4	9606.ENSP00000254322	9606.ENSP00000255688	0.041	0	0	0	0.238	0.142	0.162	0.128	0.458
DNAJB1	UBE2S	9606.ENSP00000254322	9606.ENSP00000264552	0	0	0	0	0.082	0.046	0	0.473	0.499
DNAJB1	HSPA6	9606.ENSP00000254322	9606.ENSP00000310219	0.041	0	0.427	0	0.559	0.685	0.475	0.688	0.984
DNAJB1	HSPA1B	9606.ENSP00000254322	9606.ENSP00000364801	0.041	0	0.423	0	0.616	0.781	0.563	0.959	0.998
DUSP1	PPP1R15A	9606.ENSP00000239223	9606.ENSP00000200453	0	0	0	0	0.435	0	0	0.569	0.746
DUSP1	GADD45B	9606.ENSP00000239223	9606.ENSP00000215631	0	0	0	0	0.42	0	0	0.453	0.669
DUSP1	NFKBIA	9606.ENSP00000239223	9606.ENSP00000216797	0	0	0	0	0.29	0.068	0	0.516	0.652
DUSP1	IRF1	9606.ENSP00000239223	9606.ENSP00000245414	0	0	0	0	0.104	0.093	0	0.322	0.401
DUSP1	ANXA1	9606.ENSP00000239223	9606.ENSP00000366109	0	0	0	0	0.092	0	0	0.375	0.408
DUSP1	TYMP	9606.ENSP00000239223	9606.ENSP00000379038	0	0	0	0	0.063	0	0	0.414	0.427
DUSP1	IER3	9606.ENSP00000239223	9606.ENSP00000259874	0	0	0	0	0.152	0	0	0.367	0.44
DUSP1	TNFAIP3	9606.ENSP00000239223	9606.ENSP00000481570	0	0	0	0	0.185	0	0	0.371	0.466
DUSP1	JUND	9606.ENSP00000239223	9606.ENSP00000252818	0	0	0	0	0.15	0.091	0	0.366	0.467
DUSP1	RHOB	9606.ENSP00000239223	9606.ENSP00000272233	0	0	0	0	0.307	0.099	0	0.225	0.474
DUSP1	CXCL2	9606.ENSP00000239223	9606.ENSP00000427279	0	0	0	0	0.26	0	0	0.35	0.498
DUSP1	SOCS3	9606.ENSP00000239223	9606.ENSP00000330341	0	0	0	0	0.229	0	0	0.402	0.52
DUSP1	CXCL8	9606.ENSP00000239223	9606.ENSP00000306512	0	0	0	0	0.14	0	0	0.478	0.531
DUSP1	HSPA1B	9606.ENSP00000239223	9606.ENSP00000364801	0	0	0	0	0.083	0.05	0	0.584	0.606
DUSP1	H3-3B	9606.ENSP00000239223	9606.ENSP00000254810	0	0	0	0	0.083	0.067	0	0.588	0.616
DUSP1	JUNB	9606.ENSP00000239223	9606.ENSP00000303315	0	0	0	0	0.544	0.091	0	0.328	0.698
DUSP1	TSC22D3	9606.ENSP00000239223	9606.ENSP00000361458	0	0	0	0	0.254	0	0	0.666	0.74
DUSP1	KLF6	9606.ENSP00000239223	9606.ENSP00000419923	0	0	0	0	0.431	0.067	0	0.604	0.772
DUSP1	ATF3	9606.ENSP00000239223	9606.ENSP00000344352	0	0	0	0	0.349	0.094	0	0.74	0.833
DUSP1	FOSB	9606.ENSP00000239223	9606.ENSP00000245919	0	0	0	0	0.538	0.094	0	0.701	0.864
DUSP1	ZFP36	9606.ENSP00000239223	9606.ENSP00000471239	0	0	0	0	0.784	0	0	0.707	0.934
ELOB	UBE2S	9606.ENSP00000262306	9606.ENSP00000264552	0	0	0	0	0.059	0	0	0.412	0.423
ELOB	SEM1	9606.ENSP00000262306	9606.ENSP00000481021	0	0	0	0	0.08	0	0.4	0	0.424
ELOB	CDA	9606.ENSP00000262306	9606.ENSP00000364212	0	0	0	0	0.042	0	0	0.426	0.426
ELOB	CDKN2A	9606.ENSP00000262306	9606.ENSP00000418915	0	0	0	0	0.044	0.378	0	0.154	0.453
ELOB	CA9	9606.ENSP00000262306	9606.ENSP00000367608	0	0	0	0	0	0	0	0.556	0.556
ELOB	UBC	9606.ENSP00000262306	9606.ENSP00000441543	0	0	0	0	0.128	0.073	0.5	0.185	0.627
ELOB	RACK1	9606.ENSP00000262306	9606.ENSP00000426909	0	0	0	0	0.324	0.295	0	0.595	0.79
ELOB	CKB	9606.ENSP00000262306	9606.ENSP00000299198	0	0	0	0	0.062	0.8	0	0.253	0.847
ELOB	SOCS3	9606.ENSP00000262306	9606.ENSP00000330341	0	0	0	0	0	0.843	0.4	0.913	0.991
ELOB	ELOC	9606.ENSP00000262306	9606.ENSP00000478121	0	0	0	0	0.409	0.999	0.9	0.999	0.999
ELOC	ELOB	9606.ENSP00000478121	9606.ENSP00000262306	0	0	0	0	0.409	0.999	0.9	0.999	0.999
ELOC	UBE2S	9606.ENSP00000478121	9606.ENSP00000264552	0	0	0	0	0.084	0	0	0.386	0.413
ELOC	CKB	9606.ENSP00000478121	9606.ENSP00000299198	0	0	0	0	0.042	0.8	0	0.235	0.84
ELOC	SOCS3	9606.ENSP00000478121	9606.ENSP00000330341	0	0	0	0	0.043	0.855	0.4	0.718	0.973
ELOC	CA9	9606.ENSP00000478121	9606.ENSP00000367608	0	0	0	0	0	0	0	0.59	0.59
ELOC	SAT1	9606.ENSP00000478121	9606.ENSP00000368572	0	0	0	0	0.055	0.063	0	0.705	0.715
ELOC	RACK1	9606.ENSP00000478121	9606.ENSP00000426909	0	0	0	0	0.215	0.625	0	0.922	0.975
ELOC	UBC	9606.ENSP00000478121	9606.ENSP00000441543	0	0	0	0	0.061	0.185	0.5	0.52	0.792
ELOC	SEM1	9606.ENSP00000478121	9606.ENSP00000481021	0	0	0	0	0.124	0	0.4	0	0.451
EMP1	TM4SF1	9606.ENSP00000256951	9606.ENSP00000304277	0	0	0	0	0.268	0	0	0.287	0.456
EMP1	ANXA1	9606.ENSP00000256951	9606.ENSP00000366109	0	0	0	0	0.376	0	0	0.194	0.476
EMP3	LGALS1	9606.ENSP00000469194	9606.ENSP00000215909	0	0	0	0	0.646	0	0	0.316	0.748
EMP3	S100A4	9606.ENSP00000469194	9606.ENSP00000357704	0	0	0	0	0.273	0	0	0.221	0.409
EMP3	VIM	9606.ENSP00000469194	9606.ENSP00000446007	0	0	0	0	0.449	0	0	0.245	0.566
EREG	LGALS1	9606.ENSP00000244869	9606.ENSP00000215909	0	0	0	0	0	0.365	0	0.377	0.587
EREG	CCL20	9606.ENSP00000244869	9606.ENSP00000351671	0	0	0	0	0.21	0	0	0.278	0.405
EREG	ANXA1	9606.ENSP00000244869	9606.ENSP00000366109	0	0	0	0	0.062	0	0	0.415	0.427
EREG	CXCL8	9606.ENSP00000244869	9606.ENSP00000306512	0	0	0	0	0.172	0	0	0.348	0.437
EREG	CXCL2	9606.ENSP00000244869	9606.ENSP00000427279	0	0	0	0	0.211	0	0	0.337	0.454
EREG	CXCL1	9606.ENSP00000244869	9606.ENSP00000379110	0	0	0	0	0.133	0	0	0.404	0.461
EREG	CXCL3	9606.ENSP00000244869	9606.ENSP00000296026	0	0	0	0	0.257	0	0	0.312	0.467
EREG	UBC	9606.ENSP00000244869	9606.ENSP00000441543	0	0	0	0	0	0	0.5	0.068	0.514
FABP1	B2M	9606.ENSP00000295834	9606.ENSP00000497910	0	0	0	0	0.055	0	0	0.64	0.645
FCGBP	CD74	9606.ENSP00000481056	9606.ENSP00000009530	0	0	0	0	0.185	0.293	0	0.12	0.448
FCGBP	OLFM4	9606.ENSP00000481056	9606.ENSP00000219022	0	0	0	0	0.139	0	0	0.339	0.406
FCGBP	PIGR	9606.ENSP00000481056	9606.ENSP00000348888	0	0	0	0	0.159	0	0	0.531	0.588
FCGBP	SPINK4	9606.ENSP00000481056	9606.ENSP00000369045	0	0	0	0	0.108	0	0	0.374	0.418
FCGBP	ZG16	9606.ENSP00000481056	9606.ENSP00000383563	0	0	0	0	0.186	0	0	0.741	0.78
FCGBP	AGR2	9606.ENSP00000481056	9606.ENSP00000391490	0	0	0	0	0.135	0	0	0.497	0.547
FCGBP	TFF3	9606.ENSP00000481056	9606.ENSP00000430690	0	0	0	0	0.085	0.628	0	0.834	0.938
FCGBP	MUC12	9606.ENSP00000481056	9606.ENSP00000441929	0	0	0	0	0.062	0.091	0	0.422	0.464
FCGBP	MUC2	9606.ENSP00000481056	9606.ENSP00000494061	0	0	0	0	0.181	0	0	0.866	0.885
FOSB	PPP1R15A	9606.ENSP00000245919	9606.ENSP00000200453	0	0	0	0	0.487	0	0	0.298	0.624
FOSB	GADD45B	9606.ENSP00000245919	9606.ENSP00000215631	0	0	0	0	0.336	0	0	0.397	0.582
FOSB	NFKBIA	9606.ENSP00000245919	9606.ENSP00000216797	0	0	0	0	0.125	0.053	0	0.36	0.423
FOSB	DUSP1	9606.ENSP00000245919	9606.ENSP00000239223	0	0	0	0	0.538	0.094	0	0.701	0.864
FOSB	TNFAIP3	9606.ENSP00000245919	9606.ENSP00000481570	0	0	0	0	0.226	0	0	0.271	0.412
FOSB	CXCL8	9606.ENSP00000245919	9606.ENSP00000306512	0	0	0	0	0.161	0	0	0.35	0.431
FOSB	KLF6	9606.ENSP00000245919	9606.ENSP00000419923	0	0	0	0	0.192	0.066	0	0.346	0.464
FOSB	CXCL2	9606.ENSP00000245919	9606.ENSP00000427279	0	0	0	0	0.261	0	0	0.311	0.469
FOSB	PPP1R1B	9606.ENSP00000245919	9606.ENSP00000254079	0	0	0	0	0	0	0	0.512	0.512
FOSB	HSPA6	9606.ENSP00000245919	9606.ENSP00000310219	0	0	0	0	0.08	0.085	0	0.52	0.561
FOSB	H3-3B	9606.ENSP00000245919	9606.ENSP00000254810	0	0	0	0	0.071	0.112	0.5	0.381	0.71
FOSB	ZFP36	9606.ENSP00000245919	9606.ENSP00000471239	0	0	0	0	0.783	0	0	0.516	0.89
FOSB	ATF3	9606.ENSP00000245919	9606.ENSP00000344352	0	0	0	0.778	0.46	0	0	0.895	0.941
FOSB	JUNB	9606.ENSP00000245919	9606.ENSP00000303315	0	0	0	0	0.659	0.728	0.9	0.996	0.999
FOSB	JUND	9606.ENSP00000245919	9606.ENSP00000252818	0	0	0	0	0.173	0.964	0.9	0.998	0.999
FTH1	HSPB1	9606.ENSP00000273550	9606.ENSP00000248553	0	0	0	0	0.104	0.294	0	0.332	0.542
FTH1	B2M	9606.ENSP00000273550	9606.ENSP00000497910	0	0	0	0	0.195	0.07	0	0.298	0.428
FTH1	SAT1	9606.ENSP00000273550	9606.ENSP00000368572	0	0	0	0	0.151	0	0	0.404	0.473
FTH1	CA9	9606.ENSP00000273550	9606.ENSP00000367608	0	0	0	0	0	0.053	0	0.499	0.505
FTH1	TPD52	9606.ENSP00000273550	9606.ENSP00000429309	0	0	0	0	0	0	0.5	0.084	0.522
FXYD3	SPINK1	9606.ENSP00000473929	9606.ENSP00000296695	0	0	0	0	0.111	0	0	0.476	0.514
FXYD3	ATP1B1	9606.ENSP00000473929	9606.ENSP00000356790	0	0	0	0	0.056	0.042	0.5	0.28	0.631
FXYD3	AGR2	9606.ENSP00000473929	9606.ENSP00000391490	0	0	0	0	0.253	0	0	0.36	0.502
FXYD3	ATP1A1	9606.ENSP00000473929	9606.ENSP00000445306	0	0	0	0	0.049	0.046	0.5	0.181	0.579
GADD45B	PPP1R15A	9606.ENSP00000215631	9606.ENSP00000200453	0	0	0	0	0.453	0	0	0.374	0.642
GADD45B	KLF6	9606.ENSP00000215631	9606.ENSP00000419923	0	0	0	0	0.232	0	0	0.269	0.414
GADD45B	IER3	9606.ENSP00000215631	9606.ENSP00000259874	0	0	0	0	0.243	0	0	0.355	0.491
GADD45B	CDKN2A	9606.ENSP00000215631	9606.ENSP00000418915	0	0	0	0	0	0	0	0.526	0.526
GADD45B	CXCL8	9606.ENSP00000215631	9606.ENSP00000306512	0	0	0	0	0.135	0	0	0.477	0.528
GADD45B	SOCS3	9606.ENSP00000215631	9606.ENSP00000330341	0	0	0	0	0.361	0	0	0.297	0.531
GADD45B	TNFAIP3	9606.ENSP00000215631	9606.ENSP00000481570	0	0	0	0	0.338	0	0	0.384	0.575
GADD45B	FOSB	9606.ENSP00000215631	9606.ENSP00000245919	0	0	0	0	0.336	0	0	0.397	0.582
GADD45B	ZFP36	9606.ENSP00000215631	9606.ENSP00000471239	0	0	0	0	0.529	0	0	0.159	0.587
GADD45B	NFKBIA	9606.ENSP00000215631	9606.ENSP00000216797	0	0	0	0	0.437	0	0	0.401	0.648
GADD45B	DUSP1	9606.ENSP00000215631	9606.ENSP00000239223	0	0	0	0	0.42	0	0	0.453	0.669
GADD45B	JUNB	9606.ENSP00000215631	9606.ENSP00000303315	0	0	0	0	0.645	0	0	0.194	0.702
GADD45B	ATF3	9606.ENSP00000215631	9606.ENSP00000344352	0	0	0	0	0.445	0	0	0.697	0.824
GMDS	CAV2	9606.ENSP00000370194	9606.ENSP00000222693	0	0	0	0	0	0	0	0.403	0.403
GMDS	HSPA6	9606.ENSP00000370194	9606.ENSP00000310219	0	0	0	0	0.062	0	0	0.419	0.432
H3-3B	NFKBIA	9606.ENSP00000254810	9606.ENSP00000216797	0	0	0	0	0.102	0.078	0	0.545	0.59
H3-3B	DUSP1	9606.ENSP00000254810	9606.ENSP00000239223	0	0	0	0	0.083	0.067	0	0.588	0.616
H3-3B	IRF1	9606.ENSP00000254810	9606.ENSP00000245414	0	0	0	0	0.067	0.135	0	0.343	0.424
H3-3B	FOSB	9606.ENSP00000254810	9606.ENSP00000245919	0	0	0	0	0.071	0.112	0.5	0.381	0.71
H3-3B	HSPB1	9606.ENSP00000254810	9606.ENSP00000248553	0	0	0	0	0.051	0	0	0.536	0.542
H3-3B	JUND	9606.ENSP00000254810	9606.ENSP00000252818	0	0	0	0	0.067	0	0.5	0.32	0.655
H3-3B	PPP1R1B	9606.ENSP00000254810	9606.ENSP00000254079	0	0	0	0	0	0	0	0.513	0.513
H3-3B	B2M	9606.ENSP00000254810	9606.ENSP00000497910	0	0	0	0	0.128	0.098	0	0.344	0.439
H3-3B	RPS17	9606.ENSP00000254810	9606.ENSP00000498019	0	0	0	0	0.064	0	0	0.433	0.446
H3-3B	CXCL8	9606.ENSP00000254810	9606.ENSP00000306512	0	0	0	0	0.069	0	0	0.445	0.461
H3-3B	ZFP36	9606.ENSP00000254810	9606.ENSP00000471239	0	0	0	0	0.101	0	0	0.445	0.479
H3-3B	CENPX	9606.ENSP00000254810	9606.ENSP00000464357	0	0	0	0	0.049	0.066	0	0.531	0.547
H3-3B	IDH2	9606.ENSP00000254810	9606.ENSP00000331897	0	0	0	0	0.06	0	0	0.579	0.587
H3-3B	LGALS4	9606.ENSP00000254810	9606.ENSP00000302100	0	0	0	0	0.048	0	0	0.625	0.628
H3-3B	UBC	9606.ENSP00000254810	9606.ENSP00000441543	0	0	0	0	0.174	0.305	0	0.517	0.699
H3-3B	CDKN2A	9606.ENSP00000254810	9606.ENSP00000418915	0	0	0	0	0.042	0.078	0.5	0.666	0.832
HSPA1B	CD74	9606.ENSP00000364801	9606.ENSP00000009530	0.053	0	0	0	0.124	0.412	0	0.223	0.57
HSPA1B	PPP1R15A	9606.ENSP00000364801	9606.ENSP00000200453	0	0	0	0	0.083	0.095	0	0.396	0.455
HSPA1B	NFKBIA	9606.ENSP00000364801	9606.ENSP00000216797	0	0	0	0	0.062	0.1	0	0.565	0.601
HSPA1B	DUSP1	9606.ENSP00000364801	9606.ENSP00000239223	0	0	0	0	0.083	0.05	0	0.584	0.606
HSPA1B	IRF1	9606.ENSP00000364801	9606.ENSP00000245414	0	0	0	0	0.048	0.292	0	0.194	0.409
HSPA1B	HSPB1	9606.ENSP00000364801	9606.ENSP00000248553	0	0	0	0	0.3	0.091	0	0.912	0.939
HSPA1B	DNAJB1	9606.ENSP00000364801	9606.ENSP00000254322	0.041	0	0.423	0	0.616	0.781	0.563	0.959	0.998
HSPA1B	CXCL8	9606.ENSP00000364801	9606.ENSP00000306512	0	0	0	0	0.051	0	0	0.641	0.645
HSPA1B	HSPA6	9606.ENSP00000364801	9606.ENSP00000310219	0	0	0.049	0.982	0.437	0.782	0.5	0.417	0.959
HSPA1B	ATF3	9606.ENSP00000364801	9606.ENSP00000344352	0	0	0	0	0.131	0.085	0	0.581	0.638
HSPA1B	ATP5F1A	9606.ENSP00000364801	9606.ENSP00000381736	0	0	0	0	0.106	0.338	0	0.282	0.538
HSPA1B	ANXA1	9606.ENSP00000364801	9606.ENSP00000366109	0	0	0	0	0.069	0.292	0	0.378	0.554
HSPA1B	RACK1	9606.ENSP00000364801	9606.ENSP00000426909	0	0	0	0	0.125	0.308	0	0.343	0.567
HSPA6	CD74	9606.ENSP00000310219	9606.ENSP00000009530	0.053	0	0	0	0.176	0.262	0	0.139	0.438
HSPA6	FOSB	9606.ENSP00000310219	9606.ENSP00000245919	0	0	0	0	0.08	0.085	0	0.52	0.561
HSPA6	HSPB1	9606.ENSP00000310219	9606.ENSP00000248553	0	0	0	0	0.184	0.091	0	0.683	0.744
HSPA6	DNAJB1	9606.ENSP00000310219	9606.ENSP00000254322	0.041	0	0.427	0	0.559	0.685	0.475	0.688	0.984
HSPA6	ATF3	9606.ENSP00000310219	9606.ENSP00000344352	0	0	0	0	0.121	0.085	0	0.331	0.415
HSPA6	GMDS	9606.ENSP00000310219	9606.ENSP00000370194	0	0	0	0	0.062	0	0	0.419	0.432
HSPA6	RACK1	9606.ENSP00000310219	9606.ENSP00000426909	0	0	0	0	0.315	0.308	0	0.134	0.554
HSPA6	HSPA1B	9606.ENSP00000310219	9606.ENSP00000364801	0	0	0.049	0.982	0.437	0.782	0.5	0.417	0.959
HSPB1	CDH17	9606.ENSP00000248553	9606.ENSP00000027335	0	0	0	0	0	0	0	0.486	0.486
HSPB1	NFKBIA	9606.ENSP00000248553	9606.ENSP00000216797	0	0	0	0	0.055	0.167	0	0.678	0.724
HSPB1	IGFBP2	9606.ENSP00000248553	9606.ENSP00000233809	0	0	0	0	0.068	0	0	0.47	0.485
HSPB1	ATF3	9606.ENSP00000248553	9606.ENSP00000344352	0	0	0	0	0.06	0	0	0.413	0.425
HSPB1	CAV1	9606.ENSP00000248553	9606.ENSP00000339191	0	0	0	0	0.123	0.132	0	0.321	0.438
HSPB1	ANXA1	9606.ENSP00000248553	9606.ENSP00000366109	0	0	0	0	0.062	0	0	0.436	0.448
HSPB1	H3-3B	9606.ENSP00000248553	9606.ENSP00000254810	0	0	0	0	0.051	0	0	0.536	0.542
HSPB1	FTH1	9606.ENSP00000248553	9606.ENSP00000273550	0	0	0	0	0.104	0.294	0	0.332	0.542
HSPB1	UBC	9606.ENSP00000248553	9606.ENSP00000441543	0	0	0	0	0.088	0.089	0.5	0.094	0.573
HSPB1	VIM	9606.ENSP00000248553	9606.ENSP00000446007	0	0	0	0	0.066	0.071	0	0.572	0.597
HSPB1	HSPA6	9606.ENSP00000248553	9606.ENSP00000310219	0	0	0	0	0.184	0.091	0	0.683	0.744
HSPB1	DNAJB1	9606.ENSP00000248553	9606.ENSP00000254322	0	0	0	0	0.257	0.054	0	0.859	0.892
HSPB1	HSPA1B	9606.ENSP00000248553	9606.ENSP00000364801	0	0	0	0	0.3	0.091	0	0.912	0.939
IDH2	NOP53	9606.ENSP00000331897	9606.ENSP00000246802	0	0	0	0	0.081	0	0	0.39	0.415
IDH2	H3-3B	9606.ENSP00000331897	9606.ENSP00000254810	0	0	0	0	0.06	0	0	0.579	0.587
IDH2	ALDH2	9606.ENSP00000331897	9606.ENSP00000261733	0	0	0	0	0.073	0	0	0.577	0.591
IDH2	ATP5F1B	9606.ENSP00000331897	9606.ENSP00000262030	0	0	0	0	0.223	0	0	0.439	0.546
IDH2	CKB	9606.ENSP00000331897	9606.ENSP00000299198	0	0	0	0	0.08	0	0	0.489	0.51
IDH2	ATP5PB	9606.ENSP00000331897	9606.ENSP00000358737	0	0	0	0	0.244	0	0	0.24	0.401
IDH2	RACK1	9606.ENSP00000331897	9606.ENSP00000426909	0	0.325	0	0	0.092	0	0	0.123	0.416
IDH2	MT-ATP6	9606.ENSP00000331897	9606.ENSP00000354632	0	0	0	0	0.047	0	0	0.447	0.451
IDH2	ALDOA	9606.ENSP00000331897	9606.ENSP00000496166	0	0	0	0	0.078	0	0	0.499	0.519
IDH2	ATP5F1A	9606.ENSP00000331897	9606.ENSP00000381736	0	0	0	0	0.413	0	0	0.427	0.649
IDH2	CDKN2A	9606.ENSP00000331897	9606.ENSP00000418915	0	0	0	0	0	0.073	0.105	0.621	0.658
IER3	GADD45B	9606.ENSP00000259874	9606.ENSP00000215631	0	0	0	0	0.243	0	0	0.355	0.491
IER3	NFKBIA	9606.ENSP00000259874	9606.ENSP00000216797	0	0	0	0	0.259	0	0	0.375	0.517
IER3	DUSP1	9606.ENSP00000259874	9606.ENSP00000239223	0	0	0	0	0.152	0	0	0.367	0.44
IER3	JUND	9606.ENSP00000259874	9606.ENSP00000252818	0	0	0	0	0.076	0	0	0.441	0.461
IER3	CCL20	9606.ENSP00000259874	9606.ENSP00000351671	0	0	0	0	0.246	0	0	0.245	0.406
IER3	NUPR1	9606.ENSP00000259874	9606.ENSP00000379003	0	0	0	0	0.068	0	0	0.391	0.409
IER3	CXCL3	9606.ENSP00000259874	9606.ENSP00000296026	0	0	0	0	0.248	0	0	0.248	0.41
IER3	PLAUR	9606.ENSP00000259874	9606.ENSP00000339328	0	0	0	0	0.309	0	0	0.188	0.415
IER3	CXCL1	9606.ENSP00000259874	9606.ENSP00000379110	0	0	0	0	0.283	0	0	0.312	0.485
IER3	CXCL2	9606.ENSP00000259874	9606.ENSP00000427279	0	0	0	0	0.277	0	0	0.37	0.525
IER3	TNFAIP3	9606.ENSP00000259874	9606.ENSP00000481570	0	0	0	0	0.251	0	0	0.41	0.539
IER3	CXCL8	9606.ENSP00000259874	9606.ENSP00000306512	0	0	0	0	0.393	0	0	0.296	0.554
IER3	ATP5IF1	9606.ENSP00000259874	9606.ENSP00000335203	0	0	0	0	0	0	0	0.591	0.591
IER3	ZFP36	9606.ENSP00000259874	9606.ENSP00000471239	0	0	0	0	0.236	0	0	0.5	0.602
IER3	PHLDA1	9606.ENSP00000259874	9606.ENSP00000266671	0	0	0	0	0.242	0	0	0.606	0.688
IFITM3	CD74	9606.ENSP00000382707	9606.ENSP00000009530	0	0	0	0	0.076	0.193	0	0.421	0.531
IFITM3	IRF1	9606.ENSP00000382707	9606.ENSP00000245414	0	0	0	0	0.124	0	0	0.686	0.713
IFITM3	LY6E	9606.ENSP00000382707	9606.ENSP00000428572	0	0	0	0	0.423	0	0	0.53	0.717
IFITM3	ISG15	9606.ENSP00000382707	9606.ENSP00000496832	0	0	0	0	0.543	0.071	0	0.807	0.911
IGFBP2	SOCS3	9606.ENSP00000233809	9606.ENSP00000330341	0	0	0	0	0.047	0	0	0.461	0.464
IGFBP2	HSPB1	9606.ENSP00000233809	9606.ENSP00000248553	0	0	0	0	0.068	0	0	0.47	0.485
IGFBP2	IGFBP6	9606.ENSP00000233809	9606.ENSP00000301464	0	0	0	0.735	0.045	0	0	0.527	0.528
IGFBP2	CXCL8	9606.ENSP00000233809	9606.ENSP00000306512	0	0	0	0	0	0	0	0.581	0.581
IGFBP6	IGFBP2	9606.ENSP00000301464	9606.ENSP00000233809	0	0	0	0.735	0.045	0	0	0.527	0.528
IGFBP6	CAV1	9606.ENSP00000301464	9606.ENSP00000339191	0	0	0	0	0.334	0	0	0.151	0.41
IRF1	CD74	9606.ENSP00000245414	9606.ENSP00000009530	0	0	0	0	0.217	0.062	0	0.376	0.501
IRF1	NFKBIA	9606.ENSP00000245414	9606.ENSP00000216797	0	0	0	0	0.331	0.059	0	0.534	0.681
IRF1	DUSP1	9606.ENSP00000245414	9606.ENSP00000239223	0	0	0	0	0.104	0.093	0	0.322	0.401
IRF1	HSPA1B	9606.ENSP00000245414	9606.ENSP00000364801	0	0	0	0	0.048	0.292	0	0.194	0.409
IRF1	ZFP36	9606.ENSP00000245414	9606.ENSP00000471239	0	0	0	0	0.282	0.091	0	0.176	0.416
IRF1	CCL20	9606.ENSP00000245414	9606.ENSP00000351671	0	0	0	0	0.085	0.048	0	0.39	0.422
IRF1	H3-3B	9606.ENSP00000245414	9606.ENSP00000254810	0	0	0	0	0.067	0.135	0	0.343	0.424
IRF1	JUND	9606.ENSP00000245414	9606.ENSP00000252818	0	0	0	0	0.088	0.068	0	0.377	0.424
IRF1	JUNB	9606.ENSP00000245414	9606.ENSP00000303315	0	0	0	0	0.178	0.068	0	0.329	0.441
IRF1	CXCL2	9606.ENSP00000245414	9606.ENSP00000427279	0	0	0	0	0.167	0	0	0.376	0.459
IRF1	PLAAT4	9606.ENSP00000245414	9606.ENSP00000255688	0	0	0	0	0.345	0	0	0.213	0.463
IRF1	CXCL1	9606.ENSP00000245414	9606.ENSP00000379110	0	0	0	0	0.14	0	0	0.413	0.474
IRF1	ATF3	9606.ENSP00000245414	9606.ENSP00000344352	0	0	0	0	0.101	0.088	0	0.46	0.518
IRF1	KLF6	9606.ENSP00000245414	9606.ENSP00000419923	0	0	0	0	0.141	0.096	0	0.468	0.55
IRF1	CXCL8	9606.ENSP00000245414	9606.ENSP00000306512	0	0	0	0	0.143	0	0	0.523	0.575
IRF1	PMAIP1	9606.ENSP00000245414	9606.ENSP00000326119	0	0	0	0	0.131	0	0	0.537	0.58
IRF1	B2M	9606.ENSP00000245414	9606.ENSP00000497910	0	0	0	0	0.306	0.045	0	0.418	0.581
IRF1	TNFAIP3	9606.ENSP00000245414	9606.ENSP00000481570	0	0	0	0	0.349	0	0	0.46	0.634
IRF1	CCL4	9606.ENSP00000245414	9606.ENSP00000482259	0	0	0	0	0.179	0	0	0.655	0.704
IRF1	IFITM3	9606.ENSP00000245414	9606.ENSP00000382707	0	0	0	0	0.124	0	0	0.686	0.713
IRF1	ISG15	9606.ENSP00000245414	9606.ENSP00000496832	0	0	0	0	0.198	0.045	0	0.688	0.74
IRF1	SOCS3	9606.ENSP00000245414	9606.ENSP00000330341	0	0	0	0	0.269	0	0	0.724	0.789
ISG15	CD74	9606.ENSP00000496832	9606.ENSP00000009530	0	0	0	0	0.309	0.418	0	0.345	0.714
ISG15	NFKBIA	9606.ENSP00000496832	9606.ENSP00000216797	0	0	0	0	0.127	0.1	0	0.4	0.488
ISG15	IRF1	9606.ENSP00000496832	9606.ENSP00000245414	0	0	0	0	0.198	0.045	0	0.688	0.74
ISG15	RPS4Y1	9606.ENSP00000496832	9606.ENSP00000250784	0	0	0	0	0.247	0.372	0.54	0.138	0.787
ISG15	UBE2S	9606.ENSP00000496832	9606.ENSP00000264552	0	0	0	0	0.117	0.172	0	0.266	0.417
ISG15	CXCL8	9606.ENSP00000496832	9606.ENSP00000306512	0	0	0	0	0.12	0	0	0.495	0.537
ISG15	SOCS3	9606.ENSP00000496832	9606.ENSP00000330341	0	0	0	0	0.063	0	0	0.406	0.42
ISG15	RPL22L1	9606.ENSP00000496832	9606.ENSP00000346080	0	0	0	0	0.142	0.418	0	0.08	0.5
ISG15	TMSB4X	9606.ENSP00000496832	9606.ENSP00000370010	0	0	0	0	0.062	0	0	0.404	0.417
ISG15	IFITM3	9606.ENSP00000496832	9606.ENSP00000382707	0	0	0	0	0.543	0.071	0	0.807	0.911
ISG15	RACK1	9606.ENSP00000496832	9606.ENSP00000426909	0	0	0	0	0.193	0.405	0.54	0.161	0.789
ISG15	LY6E	9606.ENSP00000496832	9606.ENSP00000428572	0	0	0	0	0.487	0	0	0.58	0.775
ISG15	UBC	9606.ENSP00000496832	9606.ENSP00000441543	0	0	0.125	0.755	0.056	0	0.5	0.116	0.586
ISG15	CCL4	9606.ENSP00000496832	9606.ENSP00000482259	0	0	0	0	0.094	0	0	0.396	0.429
ISG15	B2M	9606.ENSP00000496832	9606.ENSP00000497910	0	0	0	0	0.188	0.068	0	0.359	0.473
ISG15	RPS17	9606.ENSP00000496832	9606.ENSP00000498019	0	0	0	0	0.241	0.492	0.54	0.093	0.817
JPT1	NUPR1	9606.ENSP00000348316	9606.ENSP00000379003	0	0	0	0	0	0	0	0.407	0.407
JUNB	PPP1R15A	9606.ENSP00000303315	9606.ENSP00000200453	0	0	0	0	0.448	0	0	0.064	0.461
JUNB	GADD45B	9606.ENSP00000303315	9606.ENSP00000215631	0	0	0	0	0.645	0	0	0.194	0.702
JUNB	NFKBIA	9606.ENSP00000303315	9606.ENSP00000216797	0	0	0	0	0.279	0	0	0.364	0.522
JUNB	DUSP1	9606.ENSP00000303315	9606.ENSP00000239223	0	0	0	0	0.544	0.091	0	0.328	0.698
JUNB	IRF1	9606.ENSP00000303315	9606.ENSP00000245414	0	0	0	0	0.178	0.068	0	0.329	0.441
JUNB	FOSB	9606.ENSP00000303315	9606.ENSP00000245919	0	0	0	0	0.659	0.728	0.9	0.996	0.999
JUNB	JUND	9606.ENSP00000303315	9606.ENSP00000252818	0	0	0.067	0.879	0.258	0.704	0.9	0.984	0.999
JUNB	TNFAIP3	9606.ENSP00000303315	9606.ENSP00000481570	0	0	0	0	0.37	0	0	0.222	0.489
JUNB	KLF6	9606.ENSP00000303315	9606.ENSP00000419923	0	0	0	0	0.319	0.091	0	0.259	0.501
JUNB	SOCS3	9606.ENSP00000303315	9606.ENSP00000330341	0	0	0	0	0.519	0	0	0.247	0.623
JUNB	ZFP36	9606.ENSP00000303315	9606.ENSP00000471239	0	0	0	0	0.812	0	0	0.221	0.847
JUNB	ATF3	9606.ENSP00000303315	9606.ENSP00000344352	0	0	0	0	0.404	0.774	0	0.754	0.964
JUND	NFKBIA	9606.ENSP00000252818	9606.ENSP00000216797	0	0	0	0	0.088	0	0	0.408	0.438
JUND	DUSP1	9606.ENSP00000252818	9606.ENSP00000239223	0	0	0	0	0.15	0.091	0	0.366	0.467
JUND	SOX4	9606.ENSP00000252818	9606.ENSP00000244745	0	0	0	0	0.054	0.292	0	0.248	0.452
JUND	IRF1	9606.ENSP00000252818	9606.ENSP00000245414	0	0	0	0	0.088	0.068	0	0.377	0.424
JUND	FOSB	9606.ENSP00000252818	9606.ENSP00000245919	0	0	0	0	0.173	0.964	0.9	0.998	0.999
JUND	DNAJB1	9606.ENSP00000252818	9606.ENSP00000254322	0	0	0	0	0.1	0.299	0	0.166	0.427
JUND	IER3	9606.ENSP00000252818	9606.ENSP00000259874	0	0	0	0	0.076	0	0	0.441	0.461
JUND	KLF6	9606.ENSP00000252818	9606.ENSP00000419923	0	0	0	0	0.179	0.091	0	0.356	0.478
JUND	H3-3B	9606.ENSP00000252818	9606.ENSP00000254810	0	0	0	0	0.067	0	0.5	0.32	0.655
JUND	ATF3	9606.ENSP00000252818	9606.ENSP00000344352	0	0	0	0	0.153	0.684	0	0.98	0.994
JUND	JUNB	9606.ENSP00000252818	9606.ENSP00000303315	0	0	0.067	0.879	0.258	0.704	0.9	0.984	0.999
KIF5B	CD74	9606.ENSP00000307078	9606.ENSP00000009530	0	0	0	0	0	0	0	0.448	0.448
KIF5B	VIM	9606.ENSP00000307078	9606.ENSP00000446007	0	0	0	0	0.042	0	0	0.427	0.427
KLF6	PPP1R15A	9606.ENSP00000419923	9606.ENSP00000200453	0	0	0	0	0.417	0	0	0.232	0.533
KLF6	GADD45B	9606.ENSP00000419923	9606.ENSP00000215631	0	0	0	0	0.232	0	0	0.269	0.414
KLF6	NFKBIA	9606.ENSP00000419923	9606.ENSP00000216797	0	0	0	0	0.228	0.328	0	0.234	0.568
KLF6	DUSP1	9606.ENSP00000419923	9606.ENSP00000239223	0	0	0	0	0.431	0.067	0	0.604	0.772
KLF6	IRF1	9606.ENSP00000419923	9606.ENSP00000245414	0	0	0	0	0.141	0.096	0	0.468	0.55
KLF6	FOSB	9606.ENSP00000419923	9606.ENSP00000245919	0	0	0	0	0.192	0.066	0	0.346	0.464
KLF6	JUND	9606.ENSP00000419923	9606.ENSP00000252818	0	0	0	0	0.179	0.091	0	0.356	0.478
KLF6	JUNB	9606.ENSP00000419923	9606.ENSP00000303315	0	0	0	0	0.319	0.091	0	0.259	0.501
KLF6	CXCL8	9606.ENSP00000419923	9606.ENSP00000306512	0	0	0	0	0.097	0.292	0	0.222	0.459
KLF6	DDIT4	9606.ENSP00000419923	9606.ENSP00000307305	0	0	0	0	0.062	0	0	0.454	0.465
KLF6	PLAUR	9606.ENSP00000419923	9606.ENSP00000339328	0	0	0	0	0.148	0	0	0.383	0.452
KLF6	ATF3	9606.ENSP00000419923	9606.ENSP00000344352	0	0	0	0	0.303	0.066	0	0.605	0.721
KLF6	CXCL2	9606.ENSP00000419923	9606.ENSP00000427279	0	0	0	0	0.095	0.292	0	0.159	0.414
KLF6	ZFP36	9606.ENSP00000419923	9606.ENSP00000471239	0	0	0	0	0.368	0.069	0	0.216	0.498
KLK6	KRT6B	9606.ENSP00000366047	9606.ENSP00000252252	0	0	0	0	0.214	0.107	0	0.4	0.542
KRT17	KRT6B	9606.ENSP00000308452	9606.ENSP00000252252	0	0	0	0.704	0.739	0.046	0	0.536	0.874
KRT17	KRT7	9606.ENSP00000308452	9606.ENSP00000329243	0	0	0.114	0.696	0.2	0.145	0	0.231	0.472
KRT17	CCL20	9606.ENSP00000308452	9606.ENSP00000351671	0	0	0	0	0.08	0.095	0	0.433	0.486
KRT17	S100A2	9606.ENSP00000308452	9606.ENSP00000499289	0	0	0	0	0.394	0.099	0	0.324	0.599
KRT17	KRT6A	9606.ENSP00000308452	9606.ENSP00000369317	0	0	0	0.709	0.558	0.435	0	0.304	0.811
KRT6A	KRT6B	9606.ENSP00000369317	9606.ENSP00000252252	0	0	0.047	0.987	0.815	0	0.4	0.053	0.886
KRT6A	KRT17	9606.ENSP00000369317	9606.ENSP00000308452	0	0	0	0.709	0.558	0.435	0	0.304	0.811
KRT6A	KRT7	9606.ENSP00000369317	9606.ENSP00000329243	0	0	0.052	0.957	0.112	0	0.4	0.076	0.471
KRT6A	PLAUR	9606.ENSP00000369317	9606.ENSP00000339328	0	0	0	0	0.053	0	0	0.401	0.409
KRT6A	CCL20	9606.ENSP00000369317	9606.ENSP00000351671	0	0	0	0	0.049	0.095	0	0.392	0.431
KRT6A	S100A2	9606.ENSP00000369317	9606.ENSP00000499289	0	0	0	0	0.45	0.099	0	0.4	0.676
KRT6B	KRT7	9606.ENSP00000252252	9606.ENSP00000329243	0	0	0.052	0.956	0.098	0	0.4	0.076	0.462
KRT6B	S100A2	9606.ENSP00000252252	9606.ENSP00000499289	0	0	0	0	0.336	0.099	0	0.292	0.539
KRT6B	KLK6	9606.ENSP00000252252	9606.ENSP00000366047	0	0	0	0	0.214	0.107	0	0.4	0.542
KRT6B	KRT17	9606.ENSP00000252252	9606.ENSP00000308452	0	0	0	0.704	0.739	0.046	0	0.536	0.874
KRT6B	KRT6A	9606.ENSP00000252252	9606.ENSP00000369317	0	0	0.047	0.987	0.815	0	0.4	0.053	0.886
KRT7	OLFM4	9606.ENSP00000329243	9606.ENSP00000219022	0	0	0	0	0.042	0	0	0.443	0.443
KRT7	CEACAM5	9606.ENSP00000329243	9606.ENSP00000221992	0	0	0	0	0.042	0	0	0.883	0.883
KRT7	KRT6B	9606.ENSP00000329243	9606.ENSP00000252252	0	0	0.052	0.956	0.098	0	0.4	0.076	0.462
KRT7	KRT17	9606.ENSP00000329243	9606.ENSP00000308452	0	0	0.114	0.696	0.2	0.145	0	0.231	0.472
KRT7	KRT6A	9606.ENSP00000329243	9606.ENSP00000369317	0	0	0.052	0.957	0.112	0	0.4	0.076	0.471
KRT7	CLDN4	9606.ENSP00000329243	9606.ENSP00000409544	0	0	0	0	0.188	0.071	0	0.383	0.495
KRT7	AGR2	9606.ENSP00000329243	9606.ENSP00000391490	0	0	0	0	0.153	0	0	0.431	0.498
KRT7	CDKN2A	9606.ENSP00000329243	9606.ENSP00000418915	0	0	0	0	0.062	0.099	0	0.583	0.617
KRT7	CA9	9606.ENSP00000329243	9606.ENSP00000367608	0	0	0	0	0.097	0	0	0.622	0.644
KRT7	MUC2	9606.ENSP00000329243	9606.ENSP00000494061	0	0	0	0	0.051	0.074	0	0.73	0.742
LGALS1	LGALS2	9606.ENSP00000215909	9606.ENSP00000215886	0	0	0.069	0.916	0.042	0	0.54	0.301	0.674
LGALS1	EREG	9606.ENSP00000215909	9606.ENSP00000244869	0	0	0	0	0	0.365	0	0.377	0.587
LGALS1	S100A11	9606.ENSP00000215909	9606.ENSP00000271638	0	0	0	0	0.487	0	0	0.275	0.612
LGALS1	ANXA1	9606.ENSP00000215909	9606.ENSP00000366109	0	0	0	0	0.433	0	0	0.42	0.657
LGALS1	S100A4	9606.ENSP00000215909	9606.ENSP00000357704	0	0	0	0	0.606	0	0	0.359	0.737
LGALS1	EMP3	9606.ENSP00000215909	9606.ENSP00000469194	0	0	0	0	0.646	0	0	0.316	0.748
LGALS1	VIM	9606.ENSP00000215909	9606.ENSP00000446007	0	0	0	0	0.51	0	0	0.762	0.879
LGALS2	TSPAN8	9606.ENSP00000215886	9606.ENSP00000377003	0	0	0	0	0.14	0	0	0.335	0.404
LGALS2	LGALS1	9606.ENSP00000215886	9606.ENSP00000215909	0	0	0.069	0.916	0.042	0	0.54	0.301	0.674
LGALS4	CDH17	9606.ENSP00000302100	9606.ENSP00000027335	0	0	0	0	0.314	0	0	0.668	0.762
LGALS4	MT2A	9606.ENSP00000302100	9606.ENSP00000245185	0	0	0	0	0	0	0	0.449	0.449
LGALS4	H3-3B	9606.ENSP00000302100	9606.ENSP00000254810	0	0	0	0	0.048	0	0	0.625	0.628
LGALS4	REG4	9606.ENSP00000302100	9606.ENSP00000346158	0	0	0	0	0.212	0.045	0	0.293	0.422
LGALS4	CAV1	9606.ENSP00000302100	9606.ENSP00000339191	0	0	0	0	0.067	0	0	0.456	0.47
LIMA1	CDH17	9606.ENSP00000378400	9606.ENSP00000027335	0	0	0	0	0.044	0	0	0.712	0.712
LY6E	CEACAM5	9606.ENSP00000428572	9606.ENSP00000221992	0	0	0	0	0	0	0.4	0.069	0.417
LY6E	IFITM3	9606.ENSP00000428572	9606.ENSP00000382707	0	0	0	0	0.423	0	0	0.53	0.717
LY6E	ISG15	9606.ENSP00000428572	9606.ENSP00000496832	0	0	0	0	0.487	0	0	0.58	0.775
MARCKSL1	CDH17	9606.ENSP00000362638	9606.ENSP00000027335	0	0	0	0	0	0	0	0.431	0.431
MCRIP2	ATP5F1D	9606.ENSP00000305138	9606.ENSP00000215375	0	0	0	0	0.406	0	0	0	0.406
MCRIP2	ATP5MC1	9606.ENSP00000305138	9606.ENSP00000377033	0	0	0	0	0.254	0	0	0.234	0.405
MPC2	ATP5PO	9606.ENSP00000271373	9606.ENSP00000290299	0	0	0	0	0.358	0.095	0	0.074	0.415
MPC2	ATP5PD	9606.ENSP00000271373	9606.ENSP00000301587	0	0	0	0	0.538	0.081	0	0.073	0.572
MT-ATP6	CD74	9606.ENSP00000354632	9606.ENSP00000009530	0.109	0	0	0	0.396	0	0	0.293	0.586
MT-ATP6	PPP1R15A	9606.ENSP00000354632	9606.ENSP00000200453	0	0	0	0	0.69	0	0	0.28	0.767
MT-ATP6	ATP5F1D	9606.ENSP00000354632	9606.ENSP00000215375	0.231	0	0	0	0.903	0.966	0.98	0.524	0.999
MT-ATP6	ATP5F1E	9606.ENSP00000354632	9606.ENSP00000243997	0	0	0	0	0.124	0.966	0.967	0.5	0.999
MT-ATP6	ATP5F1B	9606.ENSP00000354632	9606.ENSP00000262030	0.086	0	0	0	0.643	0.934	0.967	0.576	0.999
MT-ATP6	ATP5MC3	9606.ENSP00000354632	9606.ENSP00000284727	0.106	0	0	0	0.681	0.902	0.897	0.466	0.998
MT-ATP6	ATP5PO	9606.ENSP00000354632	9606.ENSP00000290299	0.12	0	0	0	0.858	0.843	0.978	0.617	0.999
MT-ATP6	ATP5MF	9606.ENSP00000354632	9606.ENSP00000292475	0	0	0	0	0.274	0.966	0.9	0.225	0.997
MT-ATP6	ATP5MG	9606.ENSP00000354632	9606.ENSP00000300688	0	0	0	0	0.374	0.843	0.944	0.397	0.996
MT-ATP6	ATP5PD	9606.ENSP00000354632	9606.ENSP00000301587	0	0	0	0	0.335	0.966	0.967	0.504	0.999
MT-ATP6	ATP5ME	9606.ENSP00000354632	9606.ENSP00000306003	0	0	0	0	0.256	0.957	0.967	0.463	0.999
MT-ATP6	IDH2	9606.ENSP00000354632	9606.ENSP00000331897	0	0	0	0	0.047	0	0	0.447	0.451
MT-ATP6	ATP5IF1	9606.ENSP00000354632	9606.ENSP00000335203	0	0	0	0	0.107	0.64	0	0.407	0.793
MT-ATP6	ATP5F1C	9606.ENSP00000354632	9606.ENSP00000349142	0.231	0	0	0	0.964	0.982	0.98	0.635	0.999
MT-ATP6	B2M	9606.ENSP00000354632	9606.ENSP00000497910	0	0	0	0	0	0.305	0	0.195	0.416
MT-ATP6	CMPK1	9606.ENSP00000354632	9606.ENSP00000360939	0.07	0	0	0	0.274	0	0.402	0.102	0.588
MT-ATP6	MT-ND3	9606.ENSP00000354632	9606.ENSP00000355206	0.208	0	0	0	0.808	0	0	0.974	0.995
MT-ATP6	ATP5PF	9606.ENSP00000354632	9606.ENSP00000389649	0	0	0	0	0.164	0.936	0.9	0.509	0.997
MT-ATP6	ATP5MPL	9606.ENSP00000354632	9606.ENSP00000401770	0	0	0	0	0.163	0.96	0.909	0.301	0.997
MT-ATP6	ATP5MD	9606.ENSP00000354632	9606.ENSP00000358840	0	0	0	0	0.256	0.961	0.909	0.61	0.998
MT-ATP6	ATP5MC2	9606.ENSP00000354632	9606.ENSP00000499883	0.106	0	0	0	0.681	0.923	0.897	0.491	0.998
MT-ATP6	ATP5PB	9606.ENSP00000354632	9606.ENSP00000358737	0	0	0	0	0.257	0.966	0.967	0.529	0.999
MT-ATP6	ATP5F1A	9606.ENSP00000354632	9606.ENSP00000381736	0.231	0	0	0	0.965	0.971	0.98	0.753	0.999
MT-ATP6	ATP5MC1	9606.ENSP00000354632	9606.ENSP00000377033	0.106	0	0	0	0.681	0.966	0.897	0.538	0.999
MT-ND3	CD74	9606.ENSP00000355206	9606.ENSP00000009530	0	0	0	0	0.209	0	0	0.314	0.434
MT-ND3	PPP1R15A	9606.ENSP00000355206	9606.ENSP00000200453	0	0	0	0	0.19	0.54	0.585	0.28	0.873
MT-ND3	ATP5F1D	9606.ENSP00000355206	9606.ENSP00000215375	0.231	0	0	0	0.068	0	0	0.398	0.531
MT-ND3	ATP5MC3	9606.ENSP00000355206	9606.ENSP00000284727	0.104	0	0	0	0.121	0	0	0.396	0.483
MT-ND3	ATP5PO	9606.ENSP00000355206	9606.ENSP00000290299	0.118	0	0	0	0	0	0	0.413	0.46
MT-ND3	ATP5F1C	9606.ENSP00000355206	9606.ENSP00000349142	0.204	0	0	0	0	0	0	0.353	0.462
MT-ND3	MT-ATP6	9606.ENSP00000355206	9606.ENSP00000354632	0.208	0	0	0	0.808	0	0	0.974	0.995
MT-ND3	ATP5MC2	9606.ENSP00000355206	9606.ENSP00000499883	0.104	0	0	0	0.121	0	0	0.37	0.461
MT-ND3	ATP5MC1	9606.ENSP00000355206	9606.ENSP00000377033	0.104	0	0	0	0.121	0	0	0.4	0.486
MT-ND3	ATP5F1A	9606.ENSP00000355206	9606.ENSP00000381736	0.193	0	0	0	0.14	0	0	0.427	0.567
MT2A	LGALS4	9606.ENSP00000245185	9606.ENSP00000302100	0	0	0	0	0	0	0	0.449	0.449
MT2A	PLA2G2A	9606.ENSP00000245185	9606.ENSP00000383364	0	0	0	0	0.049	0	0	0.569	0.572
MT2A	B2M	9606.ENSP00000245185	9606.ENSP00000497910	0	0	0	0	0.072	0	0	0.559	0.573
MT2A	CSTB	9606.ENSP00000245185	9606.ENSP00000291568	0	0	0	0	0.062	0	0	0.737	0.742
MUC12	B3GNT7	9606.ENSP00000441929	9606.ENSP00000287590	0	0	0	0	0.107	0.046	0.4	0.108	0.483
MUC12	PLA2G2A	9606.ENSP00000441929	9606.ENSP00000383364	0	0	0	0	0.067	0	0	0.422	0.437
MUC12	ZG16	9606.ENSP00000441929	9606.ENSP00000383563	0	0	0	0	0.141	0	0	0.452	0.509
MUC12	FCGBP	9606.ENSP00000441929	9606.ENSP00000481056	0	0	0	0	0.062	0.091	0	0.422	0.464
MUC12	MUC2	9606.ENSP00000441929	9606.ENSP00000494061	0	0	0	0	0.178	0.091	0.5	0.884	0.951
MUC2	CD74	9606.ENSP00000494061	9606.ENSP00000009530	0	0	0	0	0.127	0.293	0	0.324	0.546
MUC2	OLFM4	9606.ENSP00000494061	9606.ENSP00000219022	0	0	0	0	0.045	0	0	0.481	0.483
MUC2	CEACAM5	9606.ENSP00000494061	9606.ENSP00000221992	0	0	0	0	0.129	0	0	0.572	0.611
MUC2	CDX1	9606.ENSP00000494061	9606.ENSP00000231656	0	0	0	0	0.197	0	0	0.447	0.536
MUC2	B3GNT7	9606.ENSP00000494061	9606.ENSP00000287590	0	0	0	0	0.081	0	0.4	0.041	0.425
MUC2	TFF1	9606.ENSP00000494061	9606.ENSP00000291527	0	0	0	0	0.212	0	0	0.54	0.622
MUC2	CXCL8	9606.ENSP00000494061	9606.ENSP00000306512	0	0	0	0	0	0	0	0.432	0.432
MUC2	KRT7	9606.ENSP00000494061	9606.ENSP00000329243	0	0	0	0	0.051	0.074	0	0.73	0.742
MUC2	REG4	9606.ENSP00000494061	9606.ENSP00000346158	0	0	0	0	0.309	0	0	0.456	0.608
MUC2	PIGR	9606.ENSP00000494061	9606.ENSP00000348888	0	0	0	0	0.087	0	0	0.446	0.472
MUC2	SPINK4	9606.ENSP00000494061	9606.ENSP00000369045	0	0	0	0	0.478	0	0	0.373	0.659
MUC2	ZG16	9606.ENSP00000494061	9606.ENSP00000383563	0	0	0	0	0.253	0	0	0.377	0.516
MUC2	AGR2	9606.ENSP00000494061	9606.ENSP00000391490	0	0	0	0	0.119	0.292	0	0.405	0.597
MUC2	CLDN4	9606.ENSP00000494061	9606.ENSP00000409544	0	0	0	0	0.042	0	0	0.449	0.45
MUC2	TFF3	9606.ENSP00000494061	9606.ENSP00000430690	0	0	0	0	0.11	0	0	0.894	0.901
MUC2	MUC12	9606.ENSP00000494061	9606.ENSP00000441929	0	0	0	0	0.178	0.091	0.5	0.884	0.951
MUC2	FCGBP	9606.ENSP00000494061	9606.ENSP00000481056	0	0	0	0	0.181	0	0	0.866	0.885
NDUFAF8	ATP5PD	9606.ENSP00000400184	9606.ENSP00000301587	0	0	0	0	0.056	0.143	0	0.411	0.482
NFKBIA	PPP1R15A	9606.ENSP00000216797	9606.ENSP00000200453	0	0	0	0	0.256	0.159	0	0.248	0.488
NFKBIA	GADD45B	9606.ENSP00000216797	9606.ENSP00000215631	0	0	0	0	0.437	0	0	0.401	0.648
NFKBIA	SEM1	9606.ENSP00000216797	9606.ENSP00000481021	0	0	0	0	0	0	0.4	0	0.4
NFKBIA	B2M	9606.ENSP00000216797	9606.ENSP00000497910	0	0	0	0	0.152	0.072	0	0.3	0.401
NFKBIA	TSC22D3	9606.ENSP00000216797	9606.ENSP00000361458	0	0	0	0	0.079	0	0	0.388	0.412
NFKBIA	PLAU	9606.ENSP00000216797	9606.ENSP00000361850	0	0	0	0	0.059	0.094	0	0.374	0.419
NFKBIA	FOSB	9606.ENSP00000216797	9606.ENSP00000245919	0	0	0	0	0.125	0.053	0	0.36	0.423
NFKBIA	JUND	9606.ENSP00000216797	9606.ENSP00000252818	0	0	0	0	0.088	0	0	0.408	0.438
NFKBIA	VIM	9606.ENSP00000216797	9606.ENSP00000446007	0	0	0	0	0.119	0.292	0	0.197	0.456
NFKBIA	CAV1	9606.ENSP00000216797	9606.ENSP00000339191	0	0	0	0	0.059	0	0	0.447	0.457
NFKBIA	CXCL3	9606.ENSP00000216797	9606.ENSP00000296026	0	0	0	0	0.213	0	0	0.354	0.47
NFKBIA	ISG15	9606.ENSP00000216797	9606.ENSP00000496832	0	0	0	0	0.127	0.1	0	0.4	0.488
NFKBIA	UBE2S	9606.ENSP00000216797	9606.ENSP00000264552	0	0	0	0	0.042	0.32	0	0.294	0.5
NFKBIA	CCL4	9606.ENSP00000216797	9606.ENSP00000482259	0	0	0	0	0.15	0	0	0.448	0.51
NFKBIA	DDIT4	9606.ENSP00000216797	9606.ENSP00000307305	0	0	0	0	0.169	0	0	0.436	0.511
NFKBIA	IER3	9606.ENSP00000216797	9606.ENSP00000259874	0	0	0	0	0.259	0	0	0.375	0.517
NFKBIA	PLAUR	9606.ENSP00000216797	9606.ENSP00000339328	0	0	0	0	0.088	0	0	0.498	0.522
NFKBIA	JUNB	9606.ENSP00000216797	9606.ENSP00000303315	0	0	0	0	0.279	0	0	0.364	0.522
NFKBIA	CCL20	9606.ENSP00000216797	9606.ENSP00000351671	0	0	0	0	0.139	0.095	0	0.474	0.554
NFKBIA	KLF6	9606.ENSP00000216797	9606.ENSP00000419923	0	0	0	0	0.228	0.328	0	0.234	0.568
NFKBIA	H3-3B	9606.ENSP00000216797	9606.ENSP00000254810	0	0	0	0	0.102	0.078	0	0.545	0.59
NFKBIA	ZFP36	9606.ENSP00000216797	9606.ENSP00000471239	0	0	0	0	0.435	0.069	0	0.301	0.6
NFKBIA	HSPA1B	9606.ENSP00000216797	9606.ENSP00000364801	0	0	0	0	0.062	0.1	0	0.565	0.601
NFKBIA	TGM2	9606.ENSP00000216797	9606.ENSP00000355330	0	0	0	0	0.049	0.51	0	0.255	0.623
NFKBIA	DUSP1	9606.ENSP00000216797	9606.ENSP00000239223	0	0	0	0	0.29	0.068	0	0.516	0.652
NFKBIA	CXCL1	9606.ENSP00000216797	9606.ENSP00000379110	0	0	0	0	0.228	0	0	0.583	0.665
NFKBIA	ATF3	9606.ENSP00000216797	9606.ENSP00000344352	0	0	0	0	0.154	0.065	0	0.623	0.676
NFKBIA	IRF1	9606.ENSP00000216797	9606.ENSP00000245414	0	0	0	0	0.331	0.059	0	0.534	0.681
NFKBIA	CXCL2	9606.ENSP00000216797	9606.ENSP00000427279	0	0	0	0	0.397	0	0	0.493	0.681
NFKBIA	HSPB1	9606.ENSP00000216797	9606.ENSP00000248553	0	0	0	0	0.055	0.167	0	0.678	0.724
NFKBIA	SOCS3	9606.ENSP00000216797	9606.ENSP00000330341	0	0	0	0	0.27	0.292	0	0.512	0.726
NFKBIA	TNFAIP3	9606.ENSP00000216797	9606.ENSP00000481570	0	0	0	0	0.529	0.049	0	0.733	0.87
NFKBIA	CXCL8	9606.ENSP00000216797	9606.ENSP00000306512	0	0	0	0	0.45	0	0	0.803	0.887
NFKBIA	UBC	9606.ENSP00000216797	9606.ENSP00000441543	0	0	0	0	0.102	0.906	0.5	0.227	0.963
NOP53	IDH2	9606.ENSP00000246802	9606.ENSP00000331897	0	0	0	0	0.081	0	0	0.39	0.415
NOP53	CDKN2A	9606.ENSP00000246802	9606.ENSP00000418915	0	0	0	0	0.055	0.292	0	0.202	0.419
NOP53	RACK1	9606.ENSP00000246802	9606.ENSP00000426909	0	0	0	0	0.464	0.095	0	0.069	0.509
NOP53	RPL22L1	9606.ENSP00000246802	9606.ENSP00000346080	0	0	0	0	0.077	0.75	0	0.084	0.77
NUPR1	IER3	9606.ENSP00000379003	9606.ENSP00000259874	0	0	0	0	0.068	0	0	0.391	0.409
NUPR1	JPT1	9606.ENSP00000379003	9606.ENSP00000348316	0	0	0	0	0	0	0	0.407	0.407
NUPR1	TGM2	9606.ENSP00000379003	9606.ENSP00000355330	0	0	0	0	0	0.292	0	0.299	0.482
OLFM4	CDH17	9606.ENSP00000219022	9606.ENSP00000027335	0	0	0	0	0.08	0	0	0.819	0.826
OLFM4	TFF3	9606.ENSP00000219022	9606.ENSP00000430690	0	0	0	0	0.098	0	0	0.367	0.405
OLFM4	FCGBP	9606.ENSP00000219022	9606.ENSP00000481056	0	0	0	0	0.139	0	0	0.339	0.406
OLFM4	CD24	9606.ENSP00000219022	9606.ENSP00000481841	0	0	0	0	0.126	0	0	0.355	0.412
OLFM4	KRT7	9606.ENSP00000219022	9606.ENSP00000329243	0	0	0	0	0.042	0	0	0.443	0.443
OLFM4	CEACAM5	9606.ENSP00000219022	9606.ENSP00000221992	0	0	0	0	0.069	0	0	0.46	0.476
OLFM4	MUC2	9606.ENSP00000219022	9606.ENSP00000494061	0	0	0	0	0.045	0	0	0.481	0.483
OLFM4	REG4	9606.ENSP00000219022	9606.ENSP00000346158	0	0	0	0	0.109	0	0	0.482	0.519
PHLDA1	IER3	9606.ENSP00000266671	9606.ENSP00000259874	0	0	0	0	0.242	0	0	0.606	0.688
PIGR	CEACAM5	9606.ENSP00000348888	9606.ENSP00000221992	0	0	0	0	0.166	0.071	0	0.479	0.561
PIGR	CXCL8	9606.ENSP00000348888	9606.ENSP00000306512	0	0	0	0	0.042	0	0	0.571	0.571
PIGR	TFF3	9606.ENSP00000348888	9606.ENSP00000430690	0	0	0	0	0.12	0	0	0.352	0.405
PIGR	MUC2	9606.ENSP00000348888	9606.ENSP00000494061	0	0	0	0	0.087	0	0	0.446	0.472
PIGR	FCGBP	9606.ENSP00000348888	9606.ENSP00000481056	0	0	0	0	0.159	0	0	0.531	0.588
PIGR	TPD52	9606.ENSP00000348888	9606.ENSP00000429309	0	0	0	0	0.042	0	0	0.67	0.67
PLA2G2A	MT2A	9606.ENSP00000383364	9606.ENSP00000245185	0	0	0	0	0.049	0	0	0.569	0.572
PLA2G2A	CXCL8	9606.ENSP00000383364	9606.ENSP00000306512	0	0	0	0	0	0	0	0.587	0.587
PLA2G2A	ANXA1	9606.ENSP00000383364	9606.ENSP00000366109	0	0	0	0	0	0	0	0.579	0.579
PLA2G2A	MUC12	9606.ENSP00000383364	9606.ENSP00000441929	0	0	0	0	0.067	0	0	0.422	0.437
PLAAT4	CD74	9606.ENSP00000255688	9606.ENSP00000009530	0.053	0	0	0	0.281	0.179	0	0.161	0.468
PLAAT4	IRF1	9606.ENSP00000255688	9606.ENSP00000245414	0	0	0	0	0.345	0	0	0.213	0.463
PLAAT4	DNAJB1	9606.ENSP00000255688	9606.ENSP00000254322	0.041	0	0	0	0.238	0.142	0.162	0.128	0.458
PLAAT4	TGM2	9606.ENSP00000255688	9606.ENSP00000355330	0	0	0	0	0.067	0	0	0.431	0.446
PLAU	NFKBIA	9606.ENSP00000361850	9606.ENSP00000216797	0	0	0	0	0.059	0.094	0	0.374	0.419
PLAU	CXCL8	9606.ENSP00000361850	9606.ENSP00000306512	0	0	0	0	0.2	0	0	0.719	0.765
PLAU	DDIT4	9606.ENSP00000361850	9606.ENSP00000307305	0	0	0	0	0.047	0	0	0.458	0.461
PLAU	CAV1	9606.ENSP00000361850	9606.ENSP00000339191	0	0	0	0	0.137	0	0	0.367	0.43
PLAU	PLAUR	9606.ENSP00000361850	9606.ENSP00000339328	0	0	0	0	0.366	0.982	0.9	0.999	0.999
PLAU	CXCL1	9606.ENSP00000361850	9606.ENSP00000379110	0	0	0	0	0.186	0	0	0.398	0.489
PLAU	CXCL2	9606.ENSP00000361850	9606.ENSP00000427279	0	0	0	0	0.126	0	0	0.553	0.593
PLAU	SERPINB6	9606.ENSP00000361850	9606.ENSP00000484343	0	0	0	0	0.062	0.045	0.54	0.206	0.629
PLAUR	NFKBIA	9606.ENSP00000339328	9606.ENSP00000216797	0	0	0	0	0.088	0	0	0.498	0.522
PLAUR	IER3	9606.ENSP00000339328	9606.ENSP00000259874	0	0	0	0	0.309	0	0	0.188	0.415
PLAUR	CXCL8	9606.ENSP00000339328	9606.ENSP00000306512	0	0	0	0	0.382	0	0	0.447	0.643
PLAUR	KRT6A	9606.ENSP00000339328	9606.ENSP00000369317	0	0	0	0	0.053	0	0	0.401	0.409
PLAUR	CCL4	9606.ENSP00000339328	9606.ENSP00000482259	0	0	0	0	0.122	0	0	0.392	0.443
PLAUR	SERPINB6	9606.ENSP00000339328	9606.ENSP00000484343	0	0	0	0	0.067	0	0.4	0.091	0.446
PLAUR	KLF6	9606.ENSP00000339328	9606.ENSP00000419923	0	0	0	0	0.148	0	0	0.383	0.452
PLAUR	SELENBP1	9606.ENSP00000339328	9606.ENSP00000397261	0	0	0	0	0	0.556	0	0.104	0.585
PLAUR	CXCL1	9606.ENSP00000339328	9606.ENSP00000379110	0	0	0	0	0.227	0	0	0.511	0.605
PLAUR	PLAU	9606.ENSP00000339328	9606.ENSP00000361850	0	0	0	0	0.366	0.982	0.9	0.999	0.999
PMAIP1	PPP1R15A	9606.ENSP00000326119	9606.ENSP00000200453	0	0	0	0	0.124	0	0	0.352	0.408
PMAIP1	IRF1	9606.ENSP00000326119	9606.ENSP00000245414	0	0	0	0	0.131	0	0	0.537	0.58
PMAIP1	CDKN2A	9606.ENSP00000326119	9606.ENSP00000418915	0	0	0	0	0.047	0	0	0.506	0.509
PMAIP1	ATF3	9606.ENSP00000326119	9606.ENSP00000344352	0	0	0	0	0.183	0	0	0.506	0.579
PPP1R15A	ATP5F1C	9606.ENSP00000200453	9606.ENSP00000349142	0	0	0	0	0.211	0.059	0	0.266	0.407
PPP1R15A	PMAIP1	9606.ENSP00000200453	9606.ENSP00000326119	0	0	0	0	0.124	0	0	0.352	0.408
PPP1R15A	CXCL8	9606.ENSP00000200453	9606.ENSP00000306512	0	0	0	0	0.27	0	0	0.224	0.409
PPP1R15A	ATP5F1A	9606.ENSP00000200453	9606.ENSP00000381736	0	0	0	0	0.244	0	0	0.289	0.44
PPP1R15A	ATP5MC1	9606.ENSP00000200453	9606.ENSP00000377033	0	0	0	0	0.358	0	0	0.181	0.451
PPP1R15A	ATP5MC3	9606.ENSP00000200453	9606.ENSP00000284727	0	0	0	0	0.358	0	0	0.181	0.451
PPP1R15A	HSPA1B	9606.ENSP00000200453	9606.ENSP00000364801	0	0	0	0	0.083	0.095	0	0.396	0.455
PPP1R15A	ZFP36	9606.ENSP00000200453	9606.ENSP00000471239	0	0	0	0	0.459	0	0	0	0.459
PPP1R15A	ATP5MC2	9606.ENSP00000200453	9606.ENSP00000499883	0	0	0	0	0.358	0	0	0.192	0.459
PPP1R15A	JUNB	9606.ENSP00000200453	9606.ENSP00000303315	0	0	0	0	0.448	0	0	0.064	0.461
PPP1R15A	TNFAIP3	9606.ENSP00000200453	9606.ENSP00000481570	0	0	0	0	0.306	0	0	0.266	0.468
PPP1R15A	ATP5PO	9606.ENSP00000200453	9606.ENSP00000290299	0	0	0	0	0.366	0	0	0.199	0.47
PPP1R15A	NFKBIA	9606.ENSP00000200453	9606.ENSP00000216797	0	0	0	0	0.256	0.159	0	0.248	0.488
PPP1R15A	ATP5F1B	9606.ENSP00000200453	9606.ENSP00000262030	0	0	0	0	0.301	0.095	0	0.258	0.49
PPP1R15A	TRIR	9606.ENSP00000200453	9606.ENSP00000242784	0	0	0	0	0.049	0.445	0	0.166	0.521
PPP1R15A	KLF6	9606.ENSP00000200453	9606.ENSP00000419923	0	0	0	0	0.417	0	0	0.232	0.533
PPP1R15A	ATP5F1D	9606.ENSP00000200453	9606.ENSP00000215375	0	0	0	0	0.397	0.091	0	0.281	0.571
PPP1R15A	FOSB	9606.ENSP00000200453	9606.ENSP00000245919	0	0	0	0	0.487	0	0	0.298	0.624
PPP1R15A	GADD45B	9606.ENSP00000200453	9606.ENSP00000215631	0	0	0	0	0.453	0	0	0.374	0.642
PPP1R15A	DUSP1	9606.ENSP00000200453	9606.ENSP00000239223	0	0	0	0	0.435	0	0	0.569	0.746
PPP1R15A	MT-ATP6	9606.ENSP00000200453	9606.ENSP00000354632	0	0	0	0	0.69	0	0	0.28	0.767
PPP1R15A	MT-ND3	9606.ENSP00000200453	9606.ENSP00000355206	0	0	0	0	0.19	0.54	0.585	0.28	0.873
PPP1R15A	ATF3	9606.ENSP00000200453	9606.ENSP00000344352	0	0	0	0	0.495	0	0	0.803	0.896
PPP1R1B	FOSB	9606.ENSP00000254079	9606.ENSP00000245919	0	0	0	0	0	0	0	0.512	0.512
PPP1R1B	H3-3B	9606.ENSP00000254079	9606.ENSP00000254810	0	0	0	0	0	0	0	0.513	0.513
PPP1R1B	CALB1	9606.ENSP00000254079	9606.ENSP00000265431	0	0	0	0	0.07	0	0	0.592	0.604
PRDX5	ATP5F1B	9606.ENSP00000265462	9606.ENSP00000262030	0	0	0	0	0.357	0	0	0.343	0.56
PRDX5	ATP5F1A	9606.ENSP00000265462	9606.ENSP00000381736	0	0	0	0	0.266	0	0	0.302	0.466
PRDX5	ATP5PO	9606.ENSP00000265462	9606.ENSP00000290299	0	0	0	0	0.32	0	0	0.263	0.477
PTMS	TMSB4X	9606.ENSP00000374113	9606.ENSP00000370010	0	0	0	0	0.042	0	0	0.453	0.454
RACK1	CD74	9606.ENSP00000426909	9606.ENSP00000009530	0	0	0	0	0.831	0.838	0	0.216	0.976
RACK1	TMEM59	9606.ENSP00000426909	9606.ENSP00000234831	0	0	0	0	0.136	0.308	0	0.093	0.41
RACK1	NOP53	9606.ENSP00000426909	9606.ENSP00000246802	0	0	0	0	0.464	0.095	0	0.069	0.509
RACK1	RPS4Y1	9606.ENSP00000426909	9606.ENSP00000250784	0	0	0	0	0.806	0.954	0.54	0.115	0.995
RACK1	ATP5F1B	9606.ENSP00000426909	9606.ENSP00000262030	0	0	0	0	0.397	0.094	0	0.29	0.579
RACK1	ELOB	9606.ENSP00000426909	9606.ENSP00000262306	0	0	0	0	0.324	0.295	0	0.595	0.79
RACK1	UBE2S	9606.ENSP00000426909	9606.ENSP00000264552	0	0	0	0	0.073	0.048	0	0.427	0.45
RACK1	CXADR	9606.ENSP00000426909	9606.ENSP00000284878	0	0	0	0	0	0	0	0.421	0.42
RACK1	CSTB	9606.ENSP00000426909	9606.ENSP00000291568	0	0	0	0	0.057	0.049	0	0.647	0.656
RACK1	ATP5PD	9606.ENSP00000426909	9606.ENSP00000301587	0	0	0	0	0.351	0.094	0	0.104	0.427
RACK1	HSPA6	9606.ENSP00000426909	9606.ENSP00000310219	0	0	0	0	0.315	0.308	0	0.134	0.554
RACK1	IDH2	9606.ENSP00000426909	9606.ENSP00000331897	0	0.325	0	0	0.092	0	0	0.123	0.416
RACK1	RPL22L1	9606.ENSP00000426909	9606.ENSP00000346080	0	0	0	0	0.83	0.838	0	0.345	0.98
RACK1	HSPA1B	9606.ENSP00000426909	9606.ENSP00000364801	0	0	0	0	0.125	0.308	0	0.343	0.567
RACK1	SAT1	9606.ENSP00000426909	9606.ENSP00000368572	0	0	0	0	0.101	0.292	0	0.571	0.703
RACK1	ATP5F1A	9606.ENSP00000426909	9606.ENSP00000381736	0	0	0	0	0.329	0	0	0.354	0.548
RACK1	SELENOP	9606.ENSP00000426909	9606.ENSP00000425915	0	0	0	0	0.042	0.743	0	0.134	0.768
RACK1	VIM	9606.ENSP00000426909	9606.ENSP00000446007	0	0	0	0	0.082	0	0	0.403	0.428
RACK1	UBC	9606.ENSP00000426909	9606.ENSP00000441543	0	0	0	0	0.342	0.405	0	0.176	0.649
RACK1	ISG15	9606.ENSP00000426909	9606.ENSP00000496832	0	0	0	0	0.193	0.405	0.54	0.161	0.789
RACK1	ELOC	9606.ENSP00000426909	9606.ENSP00000478121	0	0	0	0	0.215	0.625	0	0.922	0.975
RACK1	RPS17	9606.ENSP00000426909	9606.ENSP00000498019	0	0	0	0	0.868	0.997	0.54	0.585	0.999
REG4	OLFM4	9606.ENSP00000346158	9606.ENSP00000219022	0	0	0	0	0.109	0	0	0.482	0.519
REG4	CDX1	9606.ENSP00000346158	9606.ENSP00000231656	0	0	0	0	0.186	0.046	0	0.379	0.476
REG4	TFF1	9606.ENSP00000346158	9606.ENSP00000291527	0	0	0	0	0.188	0	0	0.31	0.415
REG4	LGALS4	9606.ENSP00000346158	9606.ENSP00000302100	0	0	0	0	0.212	0.045	0	0.293	0.422
REG4	AGR3	9606.ENSP00000346158	9606.ENSP00000308606	0	0	0	0	0.158	0	0	0.335	0.416
REG4	ZG16	9606.ENSP00000346158	9606.ENSP00000383563	0	0	0	0	0.1	0	0	0.453	0.486
REG4	AGR2	9606.ENSP00000346158	9606.ENSP00000391490	0	0	0	0	0.124	0	0	0.439	0.487
REG4	MUC2	9606.ENSP00000346158	9606.ENSP00000494061	0	0	0	0	0.309	0	0	0.456	0.608
REG4	TFF3	9606.ENSP00000346158	9606.ENSP00000430690	0	0	0	0	0.164	0	0	0.654	0.698
REG4	SPINK4	9606.ENSP00000346158	9606.ENSP00000369045	0	0	0	0	0.497	0	0	0.531	0.754
REX1BD	TRIR	9606.ENSP00000351422	9606.ENSP00000242784	0	0	0	0	0.083	0	0	0.396	0.422
RHOB	DUSP1	9606.ENSP00000272233	9606.ENSP00000239223	0	0	0	0	0.307	0.099	0	0.225	0.474
RHOB	ATF3	9606.ENSP00000272233	9606.ENSP00000344352	0	0	0	0	0.169	0.071	0	0.291	0.405
RHOB	CDKN2A	9606.ENSP00000272233	9606.ENSP00000418915	0	0	0	0	0.046	0.208	0	0.278	0.407
RHOB	CAV1	9606.ENSP00000272233	9606.ENSP00000339191	0	0	0	0	0.06	0.167	0.5	0.271	0.676
RPL22L1	CD74	9606.ENSP00000346080	9606.ENSP00000009530	0	0	0	0	0.535	0.748	0	0.248	0.904
RPL22L1	NOP53	9606.ENSP00000346080	9606.ENSP00000246802	0	0	0	0	0.077	0.75	0	0.084	0.77
RPL22L1	RPS4Y1	9606.ENSP00000346080	9606.ENSP00000250784	0	0	0	0	0.568	0.578	0	0.207	0.842
RPL22L1	UBC	9606.ENSP00000346080	9606.ENSP00000441543	0	0	0	0	0.14	0.418	0	0.08	0.499
RPL22L1	ISG15	9606.ENSP00000346080	9606.ENSP00000496832	0	0	0	0	0.142	0.418	0	0.08	0.5
RPL22L1	RPS17	9606.ENSP00000346080	9606.ENSP00000498019	0	0	0	0	0.699	0.841	0	0.261	0.961
RPL22L1	RACK1	9606.ENSP00000346080	9606.ENSP00000426909	0	0	0	0	0.83	0.838	0	0.345	0.98
RPS17	CD74	9606.ENSP00000498019	9606.ENSP00000009530	0	0	0	0	0.829	0.842	0	0.282	0.978
RPS17	RPS4Y1	9606.ENSP00000498019	9606.ENSP00000250784	0	0	0	0	0.779	0.954	0.54	0.418	0.996
RPS17	H3-3B	9606.ENSP00000498019	9606.ENSP00000254810	0	0	0	0	0.064	0	0	0.433	0.446
RPS17	RPL22L1	9606.ENSP00000498019	9606.ENSP00000346080	0	0	0	0	0.699	0.841	0	0.261	0.961
RPS17	SELENOP	9606.ENSP00000498019	9606.ENSP00000425915	0	0	0	0	0.086	0.813	0	0.091	0.831
RPS17	RACK1	9606.ENSP00000498019	9606.ENSP00000426909	0	0	0	0	0.868	0.997	0.54	0.585	0.999
RPS17	UBC	9606.ENSP00000498019	9606.ENSP00000441543	0	0	0	0	0.353	0.492	0	0.166	0.702
RPS17	ISG15	9606.ENSP00000498019	9606.ENSP00000496832	0	0	0	0	0.241	0.492	0.54	0.093	0.817
RPS4Y1	CD74	9606.ENSP00000250784	9606.ENSP00000009530	0.069	0	0	0	0.655	0.577	0	0.119	0.864
RPS4Y1	UBC	9606.ENSP00000250784	9606.ENSP00000441543	0	0	0	0	0.247	0.372	0	0.087	0.53
RPS4Y1	SELENOP	9606.ENSP00000250784	9606.ENSP00000425915	0	0	0	0	0.062	0.545	0	0	0.555
RPS4Y1	ISG15	9606.ENSP00000250784	9606.ENSP00000496832	0	0	0	0	0.247	0.372	0.54	0.138	0.787
RPS4Y1	RPL22L1	9606.ENSP00000250784	9606.ENSP00000346080	0	0	0	0	0.568	0.578	0	0.207	0.842
RPS4Y1	RACK1	9606.ENSP00000250784	9606.ENSP00000426909	0	0	0	0	0.806	0.954	0.54	0.115	0.995
RPS4Y1	RPS17	9606.ENSP00000250784	9606.ENSP00000498019	0	0	0	0	0.779	0.954	0.54	0.418	0.996
S100A11	LGALS1	9606.ENSP00000271638	9606.ENSP00000215909	0	0	0	0	0.487	0	0	0.275	0.612
S100A11	AGR2	9606.ENSP00000271638	9606.ENSP00000391490	0	0	0	0	0.149	0.292	0	0.113	0.419
S100A11	ANXA4	9606.ENSP00000271638	9606.ENSP00000377833	0	0	0	0	0.197	0.069	0	0.371	0.489
S100A11	S100A4	9606.ENSP00000271638	9606.ENSP00000357704	0	0	0	0.833	0.446	0	0	0.151	0.509
S100A11	ANXA1	9606.ENSP00000271638	9606.ENSP00000366109	0	0	0	0	0.462	0.51	0	0.993	0.998
S100A2	KRT6B	9606.ENSP00000499289	9606.ENSP00000252252	0	0	0	0	0.336	0.099	0	0.292	0.539
S100A2	KRT17	9606.ENSP00000499289	9606.ENSP00000308452	0	0	0	0	0.394	0.099	0	0.324	0.599
S100A2	KRT6A	9606.ENSP00000499289	9606.ENSP00000369317	0	0	0	0	0.45	0.099	0	0.4	0.676
S100A4	LGALS1	9606.ENSP00000357704	9606.ENSP00000215909	0	0	0	0	0.606	0	0	0.359	0.737
S100A4	S100A11	9606.ENSP00000357704	9606.ENSP00000271638	0	0	0	0.833	0.446	0	0	0.151	0.509
S100A4	CXCL8	9606.ENSP00000357704	9606.ENSP00000306512	0	0	0	0	0.12	0	0	0.377	0.428
S100A4	CAV1	9606.ENSP00000357704	9606.ENSP00000339191	0	0	0	0	0.081	0	0	0.404	0.429
S100A4	TGM2	9606.ENSP00000357704	9606.ENSP00000355330	0	0	0	0	0.067	0.042	0	0.519	0.533
S100A4	EMP3	9606.ENSP00000357704	9606.ENSP00000469194	0	0	0	0	0.273	0	0	0.221	0.409
S100A4	ANXA4	9606.ENSP00000357704	9606.ENSP00000377833	0	0	0	0	0.079	0.069	0	0.395	0.436
S100A4	VIM	9606.ENSP00000357704	9606.ENSP00000446007	0	0	0	0	0.217	0	0	0.71	0.764
S100A4	ANXA1	9606.ENSP00000357704	9606.ENSP00000366109	0	0	0	0	0.597	0	0	0.628	0.844
SAA1	CXCL3	9606.ENSP00000384906	9606.ENSP00000296026	0	0	0	0	0.088	0	0	0.525	0.548
SAA1	CXCL8	9606.ENSP00000384906	9606.ENSP00000306512	0	0	0	0	0.067	0	0.5	0.72	0.857
SAA1	CCL20	9606.ENSP00000384906	9606.ENSP00000351671	0	0	0	0	0.084	0	0	0.56	0.579
SAA1	ANXA1	9606.ENSP00000384906	9606.ENSP00000366109	0	0	0	0	0.058	0	0.4	0.317	0.58
SAA1	CXCL1	9606.ENSP00000384906	9606.ENSP00000379110	0	0	0	0	0.11	0	0	0.373	0.418
SAA1	SELENOS	9606.ENSP00000384906	9606.ENSP00000381282	0	0	0	0	0	0.292	0.54	0.465	0.81
SAA1	TNFAIP3	9606.ENSP00000384906	9606.ENSP00000481570	0	0	0	0	0	0	0	0.445	0.445
SAA1	B2M	9606.ENSP00000384906	9606.ENSP00000497910	0	0	0	0	0.049	0	0.4	0.399	0.627
SAT1	FTH1	9606.ENSP00000368572	9606.ENSP00000273550	0	0	0	0	0.151	0	0	0.404	0.473
SAT1	RACK1	9606.ENSP00000368572	9606.ENSP00000426909	0	0	0	0	0.101	0.292	0	0.571	0.703
SAT1	ELOC	9606.ENSP00000368572	9606.ENSP00000478121	0	0	0	0	0.055	0.063	0	0.705	0.715
SELENBP1	PLAUR	9606.ENSP00000397261	9606.ENSP00000339328	0	0	0	0	0	0.556	0	0.104	0.585
SELENBP1	SELENOP	9606.ENSP00000397261	9606.ENSP00000425915	0	0	0	0	0.127	0	0	0.635	0.667
SELENOF	SELENOP	9606.ENSP00000328729	9606.ENSP00000425915	0	0	0	0	0.049	0	0	0.782	0.783
SELENOF	SELENOW	9606.ENSP00000328729	9606.ENSP00000473185	0	0	0	0	0.049	0	0	0.8	0.802
SELENOF	SEPHS2	9606.ENSP00000328729	9606.ENSP00000418669	0	0	0	0	0.063	0	0	0.827	0.831
SELENOF	SELENOH	9606.ENSP00000328729	9606.ENSP00000434511	0	0	0	0	0.056	0	0	0.84	0.843
SELENOF	SELENOK	9606.ENSP00000328729	9606.ENSP00000418813	0	0	0	0	0.072	0	0	0.892	0.895
SELENOF	SELENOS	9606.ENSP00000328729	9606.ENSP00000381282	0	0	0	0	0.081	0	0	0.911	0.915
SELENOH	SELENOF	9606.ENSP00000434511	9606.ENSP00000328729	0	0	0	0	0.056	0	0	0.84	0.843
SELENOH	SELENOS	9606.ENSP00000434511	9606.ENSP00000381282	0	0	0	0	0.049	0	0	0.821	0.823
SELENOH	SEPHS2	9606.ENSP00000434511	9606.ENSP00000418669	0	0	0	0	0.045	0	0	0.82	0.821
SELENOH	SELENOK	9606.ENSP00000434511	9606.ENSP00000418813	0	0	0	0	0.062	0	0	0.878	0.88
SELENOH	SELENOP	9606.ENSP00000434511	9606.ENSP00000425915	0	0	0	0	0	0	0	0.719	0.719
SELENOH	SELENOW	9606.ENSP00000434511	9606.ENSP00000473185	0	0	0	0	0.065	0	0	0.824	0.828
SELENOK	SELENOF	9606.ENSP00000418813	9606.ENSP00000328729	0	0	0	0	0.072	0	0	0.892	0.895
SELENOK	SELENOS	9606.ENSP00000418813	9606.ENSP00000381282	0	0	0	0	0.27	0.42	0	0.961	0.982
SELENOK	SEPHS2	9606.ENSP00000418813	9606.ENSP00000418669	0	0	0	0	0.042	0	0	0.844	0.844
SELENOK	SELENOP	9606.ENSP00000418813	9606.ENSP00000425915	0	0	0	0	0.042	0.06	0	0.798	0.802
SELENOK	SELENOW	9606.ENSP00000418813	9606.ENSP00000473185	0	0	0	0	0.049	0	0	0.857	0.859
SELENOK	SELENOH	9606.ENSP00000418813	9606.ENSP00000434511	0	0	0	0	0.062	0	0	0.878	0.88
SELENOP	CD74	9606.ENSP00000425915	9606.ENSP00000009530	0	0	0	0	0.063	0.631	0	0.18	0.691
SELENOP	RPS4Y1	9606.ENSP00000425915	9606.ENSP00000250784	0	0	0	0	0.062	0.545	0	0	0.555
SELENOP	SELENOF	9606.ENSP00000425915	9606.ENSP00000328729	0	0	0	0	0.049	0	0	0.782	0.783
SELENOP	SELENOS	9606.ENSP00000425915	9606.ENSP00000381282	0	0	0	0	0	0	0	0.782	0.782
SELENOP	SELENBP1	9606.ENSP00000425915	9606.ENSP00000397261	0	0	0	0	0.127	0	0	0.635	0.667
SELENOP	SEPHS2	9606.ENSP00000425915	9606.ENSP00000418669	0	0	0	0	0.055	0	0	0.728	0.732
SELENOP	SELENOK	9606.ENSP00000425915	9606.ENSP00000418813	0	0	0	0	0.042	0.06	0	0.798	0.802
SELENOP	SELENOH	9606.ENSP00000425915	9606.ENSP00000434511	0	0	0	0	0	0	0	0.719	0.719
SELENOP	RACK1	9606.ENSP00000425915	9606.ENSP00000426909	0	0	0	0	0.042	0.743	0	0.134	0.768
SELENOP	SELENOW	9606.ENSP00000425915	9606.ENSP00000473185	0	0	0	0	0.044	0	0	0.779	0.78
SELENOP	RPS17	9606.ENSP00000425915	9606.ENSP00000498019	0	0	0	0	0.086	0.813	0	0.091	0.831
SELENOS	SELENOF	9606.ENSP00000381282	9606.ENSP00000328729	0	0	0	0	0.081	0	0	0.911	0.915
SELENOS	CAV1	9606.ENSP00000381282	9606.ENSP00000339191	0	0	0	0	0.162	0.292	0	0.097	0.418
SELENOS	VIM	9606.ENSP00000381282	9606.ENSP00000446007	0	0	0	0	0.063	0	0	0.501	0.512
SELENOS	UBC	9606.ENSP00000381282	9606.ENSP00000441543	0	0	0	0	0.045	0	0.5	0.064	0.514
SELENOS	SELENOP	9606.ENSP00000381282	9606.ENSP00000425915	0	0	0	0	0	0	0	0.782	0.782
SELENOS	SELENOW	9606.ENSP00000381282	9606.ENSP00000473185	0	0	0	0	0.048	0	0	0.802	0.803
SELENOS	SAA1	9606.ENSP00000381282	9606.ENSP00000384906	0	0	0	0	0	0.292	0.54	0.465	0.81
SELENOS	SEPHS2	9606.ENSP00000381282	9606.ENSP00000418669	0	0	0	0	0.044	0	0	0.815	0.815
SELENOS	SELENOH	9606.ENSP00000381282	9606.ENSP00000434511	0	0	0	0	0.049	0	0	0.821	0.823
SELENOS	SELENOK	9606.ENSP00000381282	9606.ENSP00000418813	0	0	0	0	0.27	0.42	0	0.961	0.982
SELENOW	SELENOF	9606.ENSP00000473185	9606.ENSP00000328729	0	0	0	0	0.049	0	0	0.8	0.802
SELENOW	SELENOS	9606.ENSP00000473185	9606.ENSP00000381282	0	0	0	0	0.048	0	0	0.802	0.803
SELENOW	SEPHS2	9606.ENSP00000473185	9606.ENSP00000418669	0	0	0	0	0	0	0	0.782	0.782
SELENOW	SELENOK	9606.ENSP00000473185	9606.ENSP00000418813	0	0	0	0	0.049	0	0	0.857	0.859
SELENOW	SELENOP	9606.ENSP00000473185	9606.ENSP00000425915	0	0	0	0	0.044	0	0	0.779	0.78
SELENOW	SELENOH	9606.ENSP00000473185	9606.ENSP00000434511	0	0	0	0	0.065	0	0	0.824	0.828
SEM1	NFKBIA	9606.ENSP00000481021	9606.ENSP00000216797	0	0	0	0	0	0	0.4	0	0.4
SEM1	ELOB	9606.ENSP00000481021	9606.ENSP00000262306	0	0	0	0	0.08	0	0.4	0	0.424
SEM1	UBE2S	9606.ENSP00000481021	9606.ENSP00000264552	0	0	0	0	0.049	0	0.4	0.138	0.465
SEM1	UBE2C	9606.ENSP00000481021	9606.ENSP00000348838	0	0	0	0	0.074	0	0.4	0	0.42
SEM1	UBC	9606.ENSP00000481021	9606.ENSP00000441543	0	0	0	0	0.044	0.625	0.5	0.059	0.808
SEM1	ELOC	9606.ENSP00000481021	9606.ENSP00000478121	0	0	0	0	0.124	0	0.4	0	0.451
SEPHS2	SELENOF	9606.ENSP00000418669	9606.ENSP00000328729	0	0	0	0	0.063	0	0	0.827	0.831
SEPHS2	SELENOS	9606.ENSP00000418669	9606.ENSP00000381282	0	0	0	0	0.044	0	0	0.815	0.815
SEPHS2	SELENOP	9606.ENSP00000418669	9606.ENSP00000425915	0	0	0	0	0.055	0	0	0.728	0.732
SEPHS2	SELENOW	9606.ENSP00000418669	9606.ENSP00000473185	0	0	0	0	0	0	0	0.782	0.782
SEPHS2	SELENOH	9606.ENSP00000418669	9606.ENSP00000434511	0	0	0	0	0.045	0	0	0.82	0.821
SEPHS2	SELENOK	9606.ENSP00000418669	9606.ENSP00000418813	0	0	0	0	0.042	0	0	0.844	0.844
SERPINB6	PLAUR	9606.ENSP00000484343	9606.ENSP00000339328	0	0	0	0	0.067	0	0.4	0.091	0.446
SERPINB6	PLAU	9606.ENSP00000484343	9606.ENSP00000361850	0	0	0	0	0.062	0.045	0.54	0.206	0.629
SLC12A2	ATP1B1	9606.ENSP00000262461	9606.ENSP00000356790	0	0	0	0	0.096	0	0	0.411	0.445
SLC12A2	ATP1A1	9606.ENSP00000262461	9606.ENSP00000445306	0.041	0	0	0	0.047	0.071	0	0.502	0.521
SOCS3	GADD45B	9606.ENSP00000330341	9606.ENSP00000215631	0	0	0	0	0.361	0	0	0.297	0.531
SOCS3	NFKBIA	9606.ENSP00000330341	9606.ENSP00000216797	0	0	0	0	0.27	0.292	0	0.512	0.726
SOCS3	IGFBP2	9606.ENSP00000330341	9606.ENSP00000233809	0	0	0	0	0.047	0	0	0.461	0.464
SOCS3	DUSP1	9606.ENSP00000330341	9606.ENSP00000239223	0	0	0	0	0.229	0	0	0.402	0.52
SOCS3	IRF1	9606.ENSP00000330341	9606.ENSP00000245414	0	0	0	0	0.269	0	0	0.724	0.789
SOCS3	ELOB	9606.ENSP00000330341	9606.ENSP00000262306	0	0	0	0	0	0.843	0.4	0.913	0.991
SOCS3	CXCL3	9606.ENSP00000330341	9606.ENSP00000296026	0	0	0	0	0.272	0	0	0.291	0.462
SOCS3	JUNB	9606.ENSP00000330341	9606.ENSP00000303315	0	0	0	0	0.519	0	0	0.247	0.623
SOCS3	CXCL8	9606.ENSP00000330341	9606.ENSP00000306512	0	0	0	0	0.13	0	0	0.506	0.552
SOCS3	ISG15	9606.ENSP00000330341	9606.ENSP00000496832	0	0	0	0	0.063	0	0	0.406	0.42
SOCS3	CCL4	9606.ENSP00000330341	9606.ENSP00000482259	0	0	0	0	0.076	0	0	0.4	0.421
SOCS3	CCL20	9606.ENSP00000330341	9606.ENSP00000351671	0	0	0	0	0.126	0	0	0.376	0.431
SOCS3	UBC	9606.ENSP00000330341	9606.ENSP00000441543	0	0	0	0	0.046	0	0.5	0.083	0.525
SOCS3	ATF3	9606.ENSP00000330341	9606.ENSP00000344352	0	0	0	0	0.206	0	0	0.428	0.527
SOCS3	VIM	9606.ENSP00000330341	9606.ENSP00000446007	0	0	0	0	0.12	0	0.4	0.204	0.543
SOCS3	TNFAIP3	9606.ENSP00000330341	9606.ENSP00000481570	0	0	0	0	0.22	0	0	0.456	0.558
SOCS3	ZFP36	9606.ENSP00000330341	9606.ENSP00000471239	0	0	0	0	0.449	0	0	0.243	0.565
SOCS3	CXCL2	9606.ENSP00000330341	9606.ENSP00000427279	0	0	0	0	0.363	0	0	0.395	0.599
SOCS3	CXCL1	9606.ENSP00000330341	9606.ENSP00000379110	0	0	0	0	0.274	0	0	0.635	0.724
SOCS3	ELOC	9606.ENSP00000330341	9606.ENSP00000478121	0	0	0	0	0.043	0.855	0.4	0.718	0.973
SOX4	CD24	9606.ENSP00000244745	9606.ENSP00000481841	0	0	0	0	0.109	0	0	0.408	0.45
SOX4	JUND	9606.ENSP00000244745	9606.ENSP00000252818	0	0	0	0	0.054	0.292	0	0.248	0.452
SOX4	VIM	9606.ENSP00000244745	9606.ENSP00000446007	0	0	0	0	0.042	0.066	0	0.554	0.566
SOX4	CDKN2A	9606.ENSP00000244745	9606.ENSP00000418915	0	0	0	0	0	0.188	0	0.569	0.635
SPINK1	SPINK4	9606.ENSP00000296695	9606.ENSP00000369045	0	0	0	0	0.099	0	0	0.41	0.445
SPINK1	FXYD3	9606.ENSP00000296695	9606.ENSP00000473929	0	0	0	0	0.111	0	0	0.476	0.514
SPINK4	TFF1	9606.ENSP00000369045	9606.ENSP00000291527	0	0	0	0	0.254	0	0	0.359	0.502
SPINK4	SPINK1	9606.ENSP00000369045	9606.ENSP00000296695	0	0	0	0	0.099	0	0	0.41	0.445
SPINK4	REG4	9606.ENSP00000369045	9606.ENSP00000346158	0	0	0	0	0.497	0	0	0.531	0.754
SPINK4	FCGBP	9606.ENSP00000369045	9606.ENSP00000481056	0	0	0	0	0.108	0	0	0.374	0.418
SPINK4	AGR2	9606.ENSP00000369045	9606.ENSP00000391490	0	0	0	0	0.198	0	0	0.46	0.548
SPINK4	ZG16	9606.ENSP00000369045	9606.ENSP00000383563	0	0	0	0	0.32	0	0	0.378	0.559
SPINK4	TFF3	9606.ENSP00000369045	9606.ENSP00000430690	0	0	0	0	0.208	0	0	0.512	0.597
SPINK4	MUC2	9606.ENSP00000369045	9606.ENSP00000494061	0	0	0	0	0.478	0	0	0.373	0.659
SRGN	CTSC	9606.ENSP00000242465	9606.ENSP00000227266	0	0	0	0	0.159	0	0	0.341	0.422
SRGN	CXCL1	9606.ENSP00000242465	9606.ENSP00000379110	0	0	0	0	0.118	0	0	0.436	0.481
SRGN	B2M	9606.ENSP00000242465	9606.ENSP00000497910	0	0	0	0	0.35	0	0	0.46	0.634
TFF1	CEACAM5	9606.ENSP00000291527	9606.ENSP00000221992	0	0	0	0	0.245	0	0	0.271	0.426
TFF1	REG4	9606.ENSP00000291527	9606.ENSP00000346158	0	0	0	0	0.188	0	0	0.31	0.415
TFF1	AGR3	9606.ENSP00000291527	9606.ENSP00000308606	0	0	0	0	0.334	0	0	0.261	0.487
TFF1	SPINK4	9606.ENSP00000291527	9606.ENSP00000369045	0	0	0	0	0.254	0	0	0.359	0.502
TFF1	CSTB	9606.ENSP00000291527	9606.ENSP00000291568	0	0	0	0	0	0	0	0.524	0.524
TFF1	MUC2	9606.ENSP00000291527	9606.ENSP00000494061	0	0	0	0	0.212	0	0	0.54	0.622
TFF1	AGR2	9606.ENSP00000291527	9606.ENSP00000391490	0	0	0	0	0.63	0	0	0.447	0.786
TFF1	TFF3	9606.ENSP00000291527	9606.ENSP00000430690	0	0	0.101	0.872	0.47	0	0	0.597	0.791
TFF3	OLFM4	9606.ENSP00000430690	9606.ENSP00000219022	0	0	0	0	0.098	0	0	0.367	0.405
TFF3	CDX1	9606.ENSP00000430690	9606.ENSP00000231656	0	0	0	0	0.099	0	0	0.526	0.555
TFF3	CALB1	9606.ENSP00000430690	9606.ENSP00000265431	0	0	0	0	0	0	0	0.561	0.561
TFF3	TFF1	9606.ENSP00000430690	9606.ENSP00000291527	0	0	0.101	0.872	0.47	0	0	0.597	0.791
TFF3	AGR3	9606.ENSP00000430690	9606.ENSP00000308606	0	0	0	0	0.337	0	0	0.337	0.541
TFF3	REG4	9606.ENSP00000430690	9606.ENSP00000346158	0	0	0	0	0.164	0	0	0.654	0.698
TFF3	PIGR	9606.ENSP00000430690	9606.ENSP00000348888	0	0	0	0	0.12	0	0	0.352	0.405
TFF3	SPINK4	9606.ENSP00000430690	9606.ENSP00000369045	0	0	0	0	0.208	0	0	0.512	0.597
TFF3	ZG16	9606.ENSP00000430690	9606.ENSP00000383563	0	0	0	0	0.115	0	0	0.656	0.682
TFF3	AGR2	9606.ENSP00000430690	9606.ENSP00000391490	0	0	0	0	0.401	0	0	0.679	0.799
TFF3	B2M	9606.ENSP00000430690	9606.ENSP00000497910	0	0	0	0	0	0	0	0.637	0.637
TFF3	MUC2	9606.ENSP00000430690	9606.ENSP00000494061	0	0	0	0	0.11	0	0	0.894	0.901
TFF3	FCGBP	9606.ENSP00000430690	9606.ENSP00000481056	0	0	0	0	0.085	0.628	0	0.834	0.938
TGM2	NFKBIA	9606.ENSP00000355330	9606.ENSP00000216797	0	0	0	0	0.049	0.51	0	0.255	0.623
TGM2	PLAAT4	9606.ENSP00000355330	9606.ENSP00000255688	0	0	0	0	0.067	0	0	0.431	0.446
TGM2	ALDOA	9606.ENSP00000355330	9606.ENSP00000496166	0	0	0	0	0.042	0.071	0	0.415	0.433
TGM2	VIM	9606.ENSP00000355330	9606.ENSP00000446007	0	0	0	0	0.076	0	0	0.412	0.434
TGM2	NUPR1	9606.ENSP00000355330	9606.ENSP00000379003	0	0	0	0	0	0.292	0	0.299	0.482
TGM2	S100A4	9606.ENSP00000355330	9606.ENSP00000357704	0	0	0	0	0.067	0.042	0	0.519	0.533
TGM2	ANXA1	9606.ENSP00000355330	9606.ENSP00000366109	0	0	0	0	0.093	0.087	0	0.592	0.632
TM4SF1	EMP1	9606.ENSP00000304277	9606.ENSP00000256951	0	0	0	0	0.268	0	0	0.287	0.456
TM4SF1	TSPAN8	9606.ENSP00000304277	9606.ENSP00000377003	0	0	0	0	0.099	0	0	0.529	0.557
TMEM59	RACK1	9606.ENSP00000234831	9606.ENSP00000426909	0	0	0	0	0.136	0.308	0	0.093	0.41
TMEM59	CAV1	9606.ENSP00000234831	9606.ENSP00000339191	0	0	0	0	0.055	0	0.4	0.073	0.428
TMEM59	DNAJB1	9606.ENSP00000234831	9606.ENSP00000254322	0.041	0	0	0	0.242	0.256	0.162	0.116	0.526
TMSB4X	ISG15	9606.ENSP00000370010	9606.ENSP00000496832	0	0	0	0	0.062	0	0	0.404	0.417
TMSB4X	PTMS	9606.ENSP00000370010	9606.ENSP00000374113	0	0	0	0	0.042	0	0	0.453	0.454
TMSB4X	B2M	9606.ENSP00000370010	9606.ENSP00000497910	0	0	0	0	0.278	0.363	0	0.248	0.623
TNFAIP3	PPP1R15A	9606.ENSP00000481570	9606.ENSP00000200453	0	0	0	0	0.306	0	0	0.266	0.468
TNFAIP3	GADD45B	9606.ENSP00000481570	9606.ENSP00000215631	0	0	0	0	0.338	0	0	0.384	0.575
TNFAIP3	NFKBIA	9606.ENSP00000481570	9606.ENSP00000216797	0	0	0	0	0.529	0.049	0	0.733	0.87
TNFAIP3	DUSP1	9606.ENSP00000481570	9606.ENSP00000239223	0	0	0	0	0.185	0	0	0.371	0.466
TNFAIP3	IRF1	9606.ENSP00000481570	9606.ENSP00000245414	0	0	0	0	0.349	0	0	0.46	0.634
TNFAIP3	FOSB	9606.ENSP00000481570	9606.ENSP00000245919	0	0	0	0	0.226	0	0	0.271	0.412
TNFAIP3	IER3	9606.ENSP00000481570	9606.ENSP00000259874	0	0	0	0	0.251	0	0	0.41	0.539
TNFAIP3	CXCL3	9606.ENSP00000481570	9606.ENSP00000296026	0	0	0	0	0.36	0	0	0.399	0.599
TNFAIP3	JUNB	9606.ENSP00000481570	9606.ENSP00000303315	0	0	0	0	0.37	0	0	0.222	0.489
TNFAIP3	CXCL8	9606.ENSP00000481570	9606.ENSP00000306512	0	0	0	0	0.49	0	0	0.509	0.738
TNFAIP3	SOCS3	9606.ENSP00000481570	9606.ENSP00000330341	0	0	0	0	0.22	0	0	0.456	0.558
TNFAIP3	ATF3	9606.ENSP00000481570	9606.ENSP00000344352	0	0	0	0	0.244	0	0	0.42	0.543
TNFAIP3	CCL20	9606.ENSP00000481570	9606.ENSP00000351671	0	0	0	0	0.478	0	0	0.447	0.698
TNFAIP3	CXCL1	9606.ENSP00000481570	9606.ENSP00000379110	0	0	0	0	0.362	0	0	0.433	0.622
TNFAIP3	SAA1	9606.ENSP00000481570	9606.ENSP00000384906	0	0	0	0	0	0	0	0.445	0.445
TNFAIP3	CXCL2	9606.ENSP00000481570	9606.ENSP00000427279	0	0	0	0	0.482	0	0	0.479	0.718
TNFAIP3	UBC	9606.ENSP00000481570	9606.ENSP00000441543	0	0	0	0	0.072	0.991	0.4	0.107	0.995
TNFAIP3	B2M	9606.ENSP00000481570	9606.ENSP00000497910	0	0	0	0	0.169	0	0	0.37	0.454
TNFAIP3	CCL4	9606.ENSP00000481570	9606.ENSP00000482259	0	0	0	0	0.242	0	0	0.37	0.502
TNNT1	TPM1	9606.ENSP00000467176	9606.ENSP00000351022	0	0	0	0	0.31	0.834	0.5	0.86	0.99
TNNT1	TPM2	9606.ENSP00000467176	9606.ENSP00000496494	0	0	0	0	0.317	0.281	0.5	0.915	0.976
TPD52	FTH1	9606.ENSP00000429309	9606.ENSP00000273550	0	0	0	0	0	0	0.5	0.084	0.522
TPD52	PIGR	9606.ENSP00000429309	9606.ENSP00000348888	0	0	0	0	0.042	0	0	0.67	0.67
TPM1	CKB	9606.ENSP00000351022	9606.ENSP00000299198	0	0	0	0	0.103	0.448	0	0.187	0.563
TPM1	VIM	9606.ENSP00000351022	9606.ENSP00000446007	0	0	0	0	0.125	0	0	0.526	0.567
TPM1	TNNT1	9606.ENSP00000351022	9606.ENSP00000467176	0	0	0	0	0.31	0.834	0.5	0.86	0.99
TPM1	TPM2	9606.ENSP00000351022	9606.ENSP00000496494	0	0	0.053	0.974	0.18	0.808	0.72	0.862	0.993
TPM2	TPM1	9606.ENSP00000496494	9606.ENSP00000351022	0	0	0.053	0.974	0.18	0.808	0.72	0.862	0.993
TPM2	TNNT1	9606.ENSP00000496494	9606.ENSP00000467176	0	0	0	0	0.317	0.281	0.5	0.915	0.976
TRIR	PPP1R15A	9606.ENSP00000242784	9606.ENSP00000200453	0	0	0	0	0.049	0.445	0	0.166	0.521
TRIR	ATP5F1D	9606.ENSP00000242784	9606.ENSP00000215375	0	0	0	0	0.628	0.095	0	0.129	0.681
TRIR	ATP5MC2	9606.ENSP00000242784	9606.ENSP00000499883	0	0	0	0	0.324	0	0	0.175	0.419
TRIR	ATP5PF	9606.ENSP00000242784	9606.ENSP00000389649	0	0	0	0	0.387	0	0	0.093	0.42
TRIR	ATP5MF	9606.ENSP00000242784	9606.ENSP00000292475	0	0	0	0	0.383	0.091	0	0.052	0.422
TRIR	REX1BD	9606.ENSP00000242784	9606.ENSP00000351422	0	0	0	0	0.083	0	0	0.396	0.422
TRIR	ATP5F1C	9606.ENSP00000242784	9606.ENSP00000349142	0	0	0	0	0.421	0.092	0	0.092	0.481
TRIR	ATP5MG	9606.ENSP00000242784	9606.ENSP00000300688	0	0	0	0	0.388	0.126	0	0.121	0.489
TRIR	ATP5ME	9606.ENSP00000242784	9606.ENSP00000306003	0	0	0	0	0.381	0.091	0	0.17	0.492
TRIR	UBC	9606.ENSP00000242784	9606.ENSP00000441543	0	0	0	0	0.089	0	0	0.483	0.509
TRIR	ATP5PD	9606.ENSP00000242784	9606.ENSP00000301587	0	0	0	0	0.683	0.092	0	0.163	0.738
TSC22D3	NFKBIA	9606.ENSP00000361458	9606.ENSP00000216797	0	0	0	0	0.079	0	0	0.388	0.412
TSC22D3	DUSP1	9606.ENSP00000361458	9606.ENSP00000239223	0	0	0	0	0.254	0	0	0.666	0.74
TSC22D3	DDIT4	9606.ENSP00000361458	9606.ENSP00000307305	0	0	0	0	0.266	0	0	0.399	0.54
TSC22D3	ZFP36	9606.ENSP00000361458	9606.ENSP00000471239	0	0	0	0	0.162	0	0	0.363	0.443
TSC22D3	UBC	9606.ENSP00000361458	9606.ENSP00000441543	0	0	0	0	0.067	0.047	0.4	0.125	0.47
TSC22D3	ANXA1	9606.ENSP00000361458	9606.ENSP00000366109	0	0	0	0	0.047	0	0	0.479	0.482
TSPAN8	LGALS2	9606.ENSP00000377003	9606.ENSP00000215886	0	0	0	0	0.14	0	0	0.335	0.404
TSPAN8	TM4SF1	9606.ENSP00000377003	9606.ENSP00000304277	0	0	0	0	0.099	0	0	0.529	0.557
TSPAN8	AGR2	9606.ENSP00000377003	9606.ENSP00000391490	0	0	0	0	0.356	0	0	0.181	0.45
TYMP	DUSP1	9606.ENSP00000379038	9606.ENSP00000239223	0	0	0	0	0.063	0	0	0.414	0.427
TYMP	CXCL8	9606.ENSP00000379038	9606.ENSP00000306512	0	0	0	0	0.084	0	0	0.392	0.419
TYMP	CDA	9606.ENSP00000379038	9606.ENSP00000364212	0.231	0	0.418	0	0.311	0	0.98	0.717	0.997
UBC	CD74	9606.ENSP00000441543	9606.ENSP00000009530	0	0	0	0	0.296	0.418	0	0.118	0.607
UBC	NFKBIA	9606.ENSP00000441543	9606.ENSP00000216797	0	0	0	0	0.102	0.906	0.5	0.227	0.963
UBC	TRIR	9606.ENSP00000441543	9606.ENSP00000242784	0	0	0	0	0.089	0	0	0.483	0.509
UBC	EREG	9606.ENSP00000441543	9606.ENSP00000244869	0	0	0	0	0	0	0.5	0.068	0.514
UBC	HSPB1	9606.ENSP00000441543	9606.ENSP00000248553	0	0	0	0	0.088	0.089	0.5	0.094	0.573
UBC	RPS4Y1	9606.ENSP00000441543	9606.ENSP00000250784	0	0	0	0	0.247	0.372	0	0.087	0.53
UBC	H3-3B	9606.ENSP00000441543	9606.ENSP00000254810	0	0	0	0	0.174	0.305	0	0.517	0.699
UBC	ATP5F1B	9606.ENSP00000441543	9606.ENSP00000262030	0	0	0	0	0.274	0.131	0	0.316	0.531
UBC	ELOB	9606.ENSP00000441543	9606.ENSP00000262306	0	0	0	0	0.128	0.073	0.5	0.185	0.627
UBC	UBE2S	9606.ENSP00000441543	9606.ENSP00000264552	0	0	0	0	0.069	0.987	0.5	0.435	0.996
UBC	SOCS3	9606.ENSP00000441543	9606.ENSP00000330341	0	0	0	0	0.046	0	0.5	0.083	0.525
UBC	RPL22L1	9606.ENSP00000441543	9606.ENSP00000346080	0	0	0	0	0.14	0.418	0	0.08	0.499
UBC	UBE2C	9606.ENSP00000441543	9606.ENSP00000348838	0	0	0	0	0.055	0.844	0.5	0.309	0.942
UBC	TSC22D3	9606.ENSP00000441543	9606.ENSP00000361458	0	0	0	0	0.067	0.047	0.4	0.125	0.47
UBC	ANXA1	9606.ENSP00000441543	9606.ENSP00000366109	0	0	0	0	0.075	0.087	0	0.436	0.482
UBC	ARL4A	9606.ENSP00000441543	9606.ENSP00000379898	0	0	0	0	0.067	0.099	0	0.404	0.456
UBC	SELENOS	9606.ENSP00000441543	9606.ENSP00000381282	0	0	0	0	0.045	0	0.5	0.064	0.514
UBC	CDKN2A	9606.ENSP00000441543	9606.ENSP00000418915	0	0	0	0	0	0.273	0.5	0.198	0.683
UBC	RACK1	9606.ENSP00000441543	9606.ENSP00000426909	0	0	0	0	0.342	0.405	0	0.176	0.649
UBC	ISG15	9606.ENSP00000441543	9606.ENSP00000496832	0	0	0.125	0.755	0.056	0	0.5	0.116	0.586
UBC	B2M	9606.ENSP00000441543	9606.ENSP00000497910	0	0	0	0	0.188	0.089	0	0.492	0.591
UBC	CENPX	9606.ENSP00000441543	9606.ENSP00000464357	0	0	0	0	0	0.331	0.5	0.047	0.653
UBC	RPS17	9606.ENSP00000441543	9606.ENSP00000498019	0	0	0	0	0.353	0.492	0	0.166	0.702
UBC	ELOC	9606.ENSP00000441543	9606.ENSP00000478121	0	0	0	0	0.061	0.185	0.5	0.52	0.792
UBC	SEM1	9606.ENSP00000441543	9606.ENSP00000481021	0	0	0	0	0.044	0.625	0.5	0.059	0.808
UBC	TNFAIP3	9606.ENSP00000441543	9606.ENSP00000481570	0	0	0	0	0.072	0.991	0.4	0.107	0.995
UBE2C	UBE2S	9606.ENSP00000348838	9606.ENSP00000264552	0	0	0	0.771	0.39	0.292	0.9	0.696	0.985
UBE2C	CXCL8	9606.ENSP00000348838	9606.ENSP00000306512	0	0	0	0	0.042	0	0.4	0.126	0.453
UBE2C	ATF3	9606.ENSP00000348838	9606.ENSP00000344352	0	0	0	0	0	0.068	0	0.431	0.447
UBE2C	SEM1	9606.ENSP00000348838	9606.ENSP00000481021	0	0	0	0	0.074	0	0.4	0	0.42
UBE2C	UBC	9606.ENSP00000348838	9606.ENSP00000441543	0	0	0	0	0.055	0.844	0.5	0.309	0.942
UBE2S	NFKBIA	9606.ENSP00000264552	9606.ENSP00000216797	0	0	0	0	0.042	0.32	0	0.294	0.5
UBE2S	DNAJB1	9606.ENSP00000264552	9606.ENSP00000254322	0	0	0	0	0.082	0.046	0	0.473	0.499
UBE2S	ELOB	9606.ENSP00000264552	9606.ENSP00000262306	0	0	0	0	0.059	0	0	0.412	0.423
UBE2S	ELOC	9606.ENSP00000264552	9606.ENSP00000478121	0	0	0	0	0.084	0	0	0.386	0.413
UBE2S	ISG15	9606.ENSP00000264552	9606.ENSP00000496832	0	0	0	0	0.117	0.172	0	0.266	0.417
UBE2S	RACK1	9606.ENSP00000264552	9606.ENSP00000426909	0	0	0	0	0.073	0.048	0	0.427	0.45
UBE2S	CXCL8	9606.ENSP00000264552	9606.ENSP00000306512	0	0	0	0	0.056	0	0.4	0.112	0.453
UBE2S	SEM1	9606.ENSP00000264552	9606.ENSP00000481021	0	0	0	0	0.049	0	0.4	0.138	0.465
UBE2S	UBE2C	9606.ENSP00000264552	9606.ENSP00000348838	0	0	0	0.771	0.39	0.292	0.9	0.696	0.985
UBE2S	UBC	9606.ENSP00000264552	9606.ENSP00000441543	0	0	0	0	0.069	0.987	0.5	0.435	0.996
VIM	CDH17	9606.ENSP00000446007	9606.ENSP00000027335	0	0	0	0	0	0	0	0.4	0.4
VIM	LGALS1	9606.ENSP00000446007	9606.ENSP00000215909	0	0	0	0	0.51	0	0	0.762	0.879
VIM	NFKBIA	9606.ENSP00000446007	9606.ENSP00000216797	0	0	0	0	0.119	0.292	0	0.197	0.456
VIM	SOX4	9606.ENSP00000446007	9606.ENSP00000244745	0	0	0	0	0.042	0.066	0	0.554	0.566
VIM	HSPB1	9606.ENSP00000446007	9606.ENSP00000248553	0	0	0	0	0.066	0.071	0	0.572	0.597
VIM	KIF5B	9606.ENSP00000446007	9606.ENSP00000307078	0	0	0	0	0.042	0	0	0.427	0.427
VIM	SOCS3	9606.ENSP00000446007	9606.ENSP00000330341	0	0	0	0	0.12	0	0.4	0.204	0.543
VIM	CAV1	9606.ENSP00000446007	9606.ENSP00000339191	0	0	0	0	0.14	0	0	0.375	0.44
VIM	TPM1	9606.ENSP00000446007	9606.ENSP00000351022	0	0	0	0	0.125	0	0	0.526	0.567
VIM	TGM2	9606.ENSP00000446007	9606.ENSP00000355330	0	0	0	0	0.076	0	0	0.412	0.434
VIM	S100A4	9606.ENSP00000446007	9606.ENSP00000357704	0	0	0	0	0.217	0	0	0.71	0.764
VIM	ANXA1	9606.ENSP00000446007	9606.ENSP00000366109	0	0.002	0	0	0.344	0.07	0	0.37	0.582
VIM	SELENOS	9606.ENSP00000446007	9606.ENSP00000381282	0	0	0	0	0.063	0	0	0.501	0.512
VIM	AGR2	9606.ENSP00000446007	9606.ENSP00000391490	0	0	0	0	0.067	0.292	0	0.245	0.457
VIM	CLDN4	9606.ENSP00000446007	9606.ENSP00000409544	0	0	0	0	0	0	0	0.4	0.4
VIM	CDKN2A	9606.ENSP00000446007	9606.ENSP00000418915	0	0	0	0	0	0	0	0.42	0.42
VIM	RACK1	9606.ENSP00000446007	9606.ENSP00000426909	0	0	0	0	0.082	0	0	0.403	0.428
VIM	B2M	9606.ENSP00000446007	9606.ENSP00000497910	0	0	0	0	0.127	0.065	0	0.366	0.437
VIM	CD24	9606.ENSP00000446007	9606.ENSP00000481841	0	0	0	0	0	0	0	0.512	0.512
VIM	EMP3	9606.ENSP00000446007	9606.ENSP00000469194	0	0	0	0	0.449	0	0	0.245	0.566
ZFAND2A	AKAP12	9606.ENSP00000314619	9606.ENSP00000384537	0	0	0	0	0	0	0	0.422	0.422
ZFP36	PPP1R15A	9606.ENSP00000471239	9606.ENSP00000200453	0	0	0	0	0.459	0	0	0	0.459
ZFP36	GADD45B	9606.ENSP00000471239	9606.ENSP00000215631	0	0	0	0	0.529	0	0	0.159	0.587
ZFP36	NFKBIA	9606.ENSP00000471239	9606.ENSP00000216797	0	0	0	0	0.435	0.069	0	0.301	0.6
ZFP36	DUSP1	9606.ENSP00000471239	9606.ENSP00000239223	0	0	0	0	0.784	0	0	0.707	0.934
ZFP36	IRF1	9606.ENSP00000471239	9606.ENSP00000245414	0	0	0	0	0.282	0.091	0	0.176	0.416
ZFP36	FOSB	9606.ENSP00000471239	9606.ENSP00000245919	0	0	0	0	0.783	0	0	0.516	0.89
ZFP36	H3-3B	9606.ENSP00000471239	9606.ENSP00000254810	0	0	0	0	0.101	0	0	0.445	0.479
ZFP36	IER3	9606.ENSP00000471239	9606.ENSP00000259874	0	0	0	0	0.236	0	0	0.5	0.602
ZFP36	JUNB	9606.ENSP00000471239	9606.ENSP00000303315	0	0	0	0	0.812	0	0	0.221	0.847
ZFP36	CXCL8	9606.ENSP00000471239	9606.ENSP00000306512	0	0	0	0	0.144	0.292	0	0.349	0.571
ZFP36	SOCS3	9606.ENSP00000471239	9606.ENSP00000330341	0	0	0	0	0.449	0	0	0.243	0.565
ZFP36	ATF3	9606.ENSP00000471239	9606.ENSP00000344352	0	0	0	0	0.35	0	0	0.271	0.506
ZFP36	TSC22D3	9606.ENSP00000471239	9606.ENSP00000361458	0	0	0	0	0.162	0	0	0.363	0.443
ZFP36	KLF6	9606.ENSP00000471239	9606.ENSP00000419923	0	0	0	0	0.368	0.069	0	0.216	0.498
ZFP36	CXCL2	9606.ENSP00000471239	9606.ENSP00000427279	0	0	0	0	0.259	0	0	0.277	0.441
ZG16	REG4	9606.ENSP00000383563	9606.ENSP00000346158	0	0	0	0	0.1	0	0	0.453	0.486
ZG16	SPINK4	9606.ENSP00000383563	9606.ENSP00000369045	0	0	0	0	0.32	0	0	0.378	0.559
ZG16	MUC12	9606.ENSP00000383563	9606.ENSP00000441929	0	0	0	0	0.141	0	0	0.452	0.509
ZG16	MUC2	9606.ENSP00000383563	9606.ENSP00000494061	0	0	0	0	0.253	0	0	0.377	0.516
ZG16	AGR2	9606.ENSP00000383563	9606.ENSP00000391490	0	0	0	0	0.066	0	0	0.63	0.64
ZG16	TFF3	9606.ENSP00000383563	9606.ENSP00000430690	0	0	0	0	0.115	0	0	0.656	0.682
ZG16	FCGBP	9606.ENSP00000383563	9606.ENSP00000481056	0	0	0	0	0.186	0	0	0.741	0.78
