# Supplementary material for: Construction of a prognostic model for colorectal cancer liver metastasis based on single-cell transcriptomics and regulation of the MIF pathway
Source: Front Oncol. 2025 Oct 7;15:1588514. doi: 10.3389/fonc.2025.1588514 (PMC12537406; doi:10.3389/fonc.2025.1588514)
Supplement: Supplementary file 3 [file DataSheet3.csv]

Results ranked by Betweenness
1	CD74	Betweenness: 4035.2925
2	CXCL8	Betweenness: 3775.6482
3	CAV1	Betweenness: 2999.3691
4	B2M	Betweenness: 2685.2163
5	VIM	Betweenness: 2622.324
6	AGR2	Betweenness: 2416.1567
7	UBC	Betweenness: 2101.8293
8	RACK1	Betweenness: 1890.623
9	ATP5F1B	Betweenness: 1614.9462
10	ANXA1	Betweenness: 1607.2981
11	NFKBIA	Betweenness: 1602.3093
12	MUC2	Betweenness: 1424.7507
13	CDKN2A	Betweenness: 1392.9413
14	PPP1R15A	Betweenness: 1221.2231
15	IER3	Betweenness: 1077.1206
16	SELENOS	Betweenness: 1026.828
17	IDH2	Betweenness: 1020.3925
18	KRT7	Betweenness: 948.259
19	SELENOP	Betweenness: 904.5349
20	CDH17	Betweenness: 892.4789
21	H3-3B	Betweenness: 777.174
22	MT-ATP6	Betweenness: 764.2553
23	TPM1	Betweenness: 711.2744
24	ATP5PD	Betweenness: 674.7134
25	CCL20	Betweenness: 668.30237
26	ATP5F1A	Betweenness: 641.25165
27	ATP1A1	Betweenness: 633.8438
28	ISG15	Betweenness: 564.2221
29	TFF3	Betweenness: 548.0056
30	PLAUR	Betweenness: 533.2804
31	TRIR	Betweenness: 474.7673
32	IRF1	Betweenness: 471.8569
33	HSPB1	Betweenness: 463.96973
34	ALDOA	Betweenness: 440.0033
35	ATP5F1C	Betweenness: 439.95047
36	ATP5IF1	Betweenness: 426.93753
37	TGM2	Betweenness: 420.56516
38	CEACAM5	Betweenness: 413.2656
39	S100A4	Betweenness: 413.0556
40	SOCS3	Betweenness: 398.21796
41	ATP5F1D	Betweenness: 386.7382
42	KRT6B	Betweenness: 385.4994
43	ATP5PO	Betweenness: 371.6323
44	CTSC	Betweenness: 363.80573
45	NUPR1	Betweenness: 347.2403
46	TMSB4X	Betweenness: 344.0
47	AKAP12	Betweenness: 344.0
48	ALDH2	Betweenness: 344.0
49	ATP5MD	Betweenness: 344.0
50	ATF3	Betweenness: 336.06982
51	HSPA6	Betweenness: 333.01562
52	DUSP1	Betweenness: 317.45267
53	HSPA1B	Betweenness: 315.4505
54	KRT6A	Betweenness: 307.1787
55	ELOB	Betweenness: 286.75443
56	FCGBP	Betweenness: 283.62363
57	ATP5MC1	Betweenness: 275.78824
58	LGALS1	Betweenness: 264.2991
59	TSPAN8	Betweenness: 250.4026
60	FXYD3	Betweenness: 243.32022
61	CCL4	Betweenness: 233.97897
62	FOSB	Betweenness: 227.42021
63	SPINK4	Betweenness: 226.50851
64	FTH1	Betweenness: 223.02826
65	PLAU	Betweenness: 220.41537
66	PIGR	Betweenness: 217.28111
67	ATP5MG	Betweenness: 216.58139
68	CXCL1	Betweenness: 198.16338
69	EMP1	Betweenness: 196.8748
70	CKB	Betweenness: 188.6191
71	KRT17	Betweenness: 182.45705
72	CDX1	Betweenness: 180.65155
73	TNFAIP3	Betweenness: 179.81018
74	SAA1	Betweenness: 174.62328
75	ELOC	Betweenness: 163.45377
76	ATP5MC2	Betweenness: 147.63652
77	CA9	Betweenness: 134.21442
78	CMPK1	Betweenness: 122.8031
79	PLA2G2A	Betweenness: 121.177505
80	ATP5MC3	Betweenness: 120.62193
81	LGALS4	Betweenness: 120.40325
82	OLFM4	Betweenness: 116.18416
83	S100A11	Betweenness: 114.53184
84	UBE2S	Betweenness: 112.22154
85	CXCL2	Betweenness: 111.74514
86	EREG	Betweenness: 103.80201
87	JUND	Betweenness: 102.8254
88	REG4	Betweenness: 100.69217
89	PPP1R1B	Betweenness: 91.25911
90	TYMP	Betweenness: 89.60393
91	KLF6	Betweenness: 88.36579
92	ATP5PB	Betweenness: 86.945305
93	ATP1B1	Betweenness: 84.9973
94	CAV2	Betweenness: 77.230705
95	CXADR	Betweenness: 72.73922
96	CSTB	Betweenness: 72.327736
97	TFF1	Betweenness: 70.4333
98	SRGN	Betweenness: 66.41813
99	CLDN4	Betweenness: 62.659763
100	RPS17	Betweenness: 60.356018
101	ZFP36	Betweenness: 60.06965
102	GADD45B	Betweenness: 59.973476
103	DNAJB1	Betweenness: 57.63619
104	IGFBP2	Betweenness: 54.359154
105	CD24	Betweenness: 52.92254
106	PLAAT4	Betweenness: 45.95915
107	SELENBP1	Betweenness: 45.241833
108	TSC22D3	Betweenness: 38.686417
109	IFITM3	Betweenness: 35.08553
110	TMEM59	Betweenness: 34.613438
111	CALB1	Betweenness: 29.449972
112	MT2A	Betweenness: 28.133512
113	SOX4	Betweenness: 26.756937
114	CDA	Betweenness: 26.411667
115	SAT1	Betweenness: 25.814775
116	RPL22L1	Betweenness: 23.776247
117	MUC12	Betweenness: 21.986694
118	ZG16	Betweenness: 19.553951
119	KIF5B	Betweenness: 19.090935
120	RPS4Y1	Betweenness: 16.85283
121	CXCL3	Betweenness: 15.178852
122	NOP53	Betweenness: 13.961856
123	SEM1	Betweenness: 13.071323
124	RHOB	Betweenness: 12.942129
125	UBE2C	Betweenness: 11.581243
126	LY6E	Betweenness: 11.557474
127	JUNB	Betweenness: 11.5462885
128	ATP5PF	Betweenness: 9.650195
129	ATP5ME	Betweenness: 9.650195
130	ATP5MF	Betweenness: 9.650195
131	PMAIP1	Betweenness: 9.133714
132	IGFBP6	Betweenness: 8.638889
133	GMDS	Betweenness: 8.313564
134	LGALS2	Betweenness: 6.233333
135	TPD52	Betweenness: 5.6666665
136	DDIT4	Betweenness: 5.138989
137	SPINK1	Betweenness: 4.0
138	TM4SF1	Betweenness: 3.0
139	MT-ND3	Betweenness: 1.9217583
140	TPM2	Betweenness: 0.0
141	TNNT1	Betweenness: 0.0
142	SELENOK	Betweenness: 0.0
143	SELENOH	Betweenness: 0.0
144	SEPHS2	Betweenness: 0.0
145	SELENOW	Betweenness: 0.0
146	SELENOF	Betweenness: 0.0
147	REX1BD	Betweenness: 0.0
148	PTMS	Betweenness: 0.0
149	SERPINB6	Betweenness: 0.0
150	S100A2	Betweenness: 0.0
151	KLK6	Betweenness: 0.0
152	JPT1	Betweenness: 0.0
153	PHLDA1	Betweenness: 0.0
154	EMP3	Betweenness: 0.0
155	CST6	Betweenness: 0.0
156	CENPX	Betweenness: 0.0
157	LIMA1	Betweenness: 0.0
158	MARCKSL1	Betweenness: 0.0
159	CAVIN3	Betweenness: 0.0
160	B3GNT7	Betweenness: 0.0
161	FABP1	Betweenness: 0.0
162	NDUFAF8	Betweenness: 0.0
163	MPC2	Betweenness: 0.0
164	COPS9	Betweenness: 0.0
165	MCRIP2	Betweenness: 0.0
166	ATP5MPL	Betweenness: 0.0
167	PRDX5	Betweenness: 0.0
168	ATP5F1E	Betweenness: 0.0
169	SLC12A2	Betweenness: 0.0
170	ARL4A	Betweenness: 0.0
171	ANXA4	Betweenness: 0.0
172	ZFAND2A	Betweenness: 0.0
173	AGR3	Betweenness: 0.0
174	ADH1C	Betweenness: 0.0
